# Supplementary material for: Comparison of Spatio‐Temporal Dynamics and Composition in Size‐Fractionated and Unfractionated Northwestern Atlantic Microbial Communities
Source: Environ Microbiol Rep. 2026 Feb 6;18(1):e70206. doi: 10.1111/1758-2229.70206 (PMC12881702; doi:10.1111/1758-2229.70206)
Supplement: Supplementary file 2 — Data S2: emi470206‐sup‐0002‐Data.csv. [file EMI4-18-e70206-s001.csv]

Run	Assay Type	AvgSpotLen	Bases	BioProject	BioSample	BioSampleModel	Bytes	Center Name	Collection_Date	Consent	DATASTORE filetype	DATASTORE provider	DATASTORE region	Depth	env_broad_scale	env_local_scale	env_medium	Experiment	geo_loc_name_country	geo_loc_name_country_continent	geo_loc_name	Instrument	lat_lon	Library Name	LibraryLayout	LibrarySelection	LibrarySource	Organism	Platform	ReleaseDate	create_date	version	Sample Name	SRA Study	size_frac	alkalinity
SRR32311479	AMPLICON	602	8489404	PRJNA785606	SAMN46781118	MIMARKS.survey,MIGS/MIMS/MIMARKS.water	5089540	DALHOUSIE UNIVERSITY	2022-02-22	public	fastq,run.zq,sra	gs,ncbi,s3	gs.us-east1,ncbi.public,s3.us-east-1	10	marine biome (ENVO:00000447)	natural harbour (ENVO:00000465)	coastal seawater (ENVO:00002150)	SRX27647317	uncalculated	uncalculated	Atlantic Ocean: Bedford Basin	Illumina MiSeq	44.6936 N 63.6403 W	BB22_7C_V4V5	PAIRED	PCR	METAGENOMIC	marine metagenome	ILLUMINA	2025-09-17T00:00:00Z	2025-02-11T15:18:00Z	1	BB22_7C	SRP348946	>0.2m
SRR32311480	AMPLICON	602	25844462	PRJNA785606	SAMN46781117	MIMARKS.survey,MIGS/MIMS/MIMARKS.water	15217673	DALHOUSIE UNIVERSITY	2022-02-22	public	fastq,run.zq,sra	gs,ncbi,s3	gs.us-east1,ncbi.public,s3.us-east-1	5	marine biome (ENVO:00000447)	natural harbour (ENVO:00000465)	coastal seawater (ENVO:00002150)	SRX27647316	uncalculated	uncalculated	Atlantic Ocean: Bedford Basin	Illumina MiSeq	44.6936 N 63.6403 W	BB22_7BS_V4V5	PAIRED	PCR	METAGENOMIC	marine metagenome	ILLUMINA	2025-09-17T00:00:00Z	2025-02-11T15:19:00Z	1	BB22_7BS	SRP348946	0.2-3m
SRR32311481	AMPLICON	602	6867616	PRJNA785606	SAMN46781116	MIMARKS.survey,MIGS/MIMS/MIMARKS.water	4061573	DALHOUSIE UNIVERSITY	2022-02-22	public	fastq,run.zq,sra	gs,ncbi,s3	gs.us-east1,ncbi.public,s3.us-east-1	5	marine biome (ENVO:00000447)	natural harbour (ENVO:00000465)	coastal seawater (ENVO:00002150)	SRX27647315	uncalculated	uncalculated	Atlantic Ocean: Bedford Basin	Illumina MiSeq	44.6936 N 63.6403 W	BB22_7BL_V4V5	PAIRED	PCR	METAGENOMIC	marine metagenome	ILLUMINA	2025-09-17T00:00:00Z	2025-02-11T15:19:00Z	1	BB22_7BL	SRP348946	>3m
SRR32311482	AMPLICON	602	24775310	PRJNA785606	SAMN46781115	MIMARKS.survey,MIGS/MIMS/MIMARKS.water	14112718	DALHOUSIE UNIVERSITY	2022-02-22	public	fastq,run.zq,sra	gs,ncbi,s3	gs.us-east1,ncbi.public,s3.us-east-1	5	marine biome (ENVO:00000447)	natural harbour (ENVO:00000465)	coastal seawater (ENVO:00002150)	SRX27647314	uncalculated	uncalculated	Atlantic Ocean: Bedford Basin	Illumina MiSeq	44.6936 N 63.6403 W	BB22_7B_V4V5	PAIRED	PCR	METAGENOMIC	marine metagenome	ILLUMINA	2025-09-17T00:00:00Z	2025-02-11T15:19:00Z	1	BB22_7B	SRP348946	>0.2m
SRR32311483	AMPLICON	602	26090078	PRJNA785606	SAMN46781114	MIMARKS.survey,MIGS/MIMS/MIMARKS.water	15186443	DALHOUSIE UNIVERSITY	2022-02-22	public	fastq,run.zq,sra	gs,ncbi,s3	gs.us-east1,ncbi.public,s3.us-east-1	1	marine biome (ENVO:00000447)	natural harbour (ENVO:00000465)	coastal seawater (ENVO:00002150)	SRX27647313	uncalculated	uncalculated	Atlantic Ocean: Bedford Basin	Illumina MiSeq	44.6936 N 63.6403 W	BB22_7AS_V4V5	PAIRED	PCR	METAGENOMIC	marine metagenome	ILLUMINA	2025-09-17T00:00:00Z	2025-02-11T15:19:00Z	1	BB22_7AS	SRP348946	0.2-3m
SRR32311484	AMPLICON	602	5160344	PRJNA785606	SAMN46781113	MIMARKS.survey,MIGS/MIMS/MIMARKS.water	3056413	DALHOUSIE UNIVERSITY	2022-02-22	public	fastq,run.zq,sra	gs,ncbi,s3	gs.us-east1,ncbi.public,s3.us-east-1	1	marine biome (ENVO:00000447)	natural harbour (ENVO:00000465)	coastal seawater (ENVO:00002150)	SRX27647312	uncalculated	uncalculated	Atlantic Ocean: Bedford Basin	Illumina MiSeq	44.6936 N 63.6403 W	BB22_7AL_V4V5	PAIRED	PCR	METAGENOMIC	marine metagenome	ILLUMINA	2025-09-17T00:00:00Z	2025-02-11T15:20:00Z	1	BB22_7AL	SRP348946	>3m
SRR32311485	AMPLICON	602	24908352	PRJNA785606	SAMN46781112	MIMARKS.survey,MIGS/MIMS/MIMARKS.water	14458892	DALHOUSIE UNIVERSITY	2022-02-22	public	fastq,run.zq,sra	gs,ncbi,s3	gs.us-east1,ncbi.public,s3.us-east-1	1	marine biome (ENVO:00000447)	natural harbour (ENVO:00000465)	coastal seawater (ENVO:00002150)	SRX27647311	uncalculated	uncalculated	Atlantic Ocean: Bedford Basin	Illumina MiSeq	44.6936 N 63.6403 W	BB22_7A_V4V5	PAIRED	PCR	METAGENOMIC	marine metagenome	ILLUMINA	2025-09-17T00:00:00Z	2025-02-11T15:20:00Z	1	BB22_7A	SRP348946	>0.2m
SRR32311486	AMPLICON	602	33277356	PRJNA785606	SAMN46781031	MIMARKS.survey,MIGS/MIMS/MIMARKS.water	19607747	DALHOUSIE UNIVERSITY	2022-01-07	public	fastq,run.zq,sra	gs,ncbi,s3	gs.us-east1,ncbi.public,s3.us-east-1	60	marine biome (ENVO:00000447)	natural harbour (ENVO:00000465)	coastal seawater (ENVO:00002150)	SRX27647310	uncalculated	uncalculated	Atlantic Ocean: Bedford Basin	Illumina MiSeq	44.6936 N 63.6403 W	BB22_1D_V4V5	PAIRED	PCR	METAGENOMIC	marine metagenome	ILLUMINA	2025-09-17T00:00:00Z	2025-02-11T15:19:00Z	1	BB22_1D	SRP348946	>0.2m
SRR32311487	AMPLICON	602	29775522	PRJNA785606	SAMN46781107	MIMARKS.survey,MIGS/MIMS/MIMARKS.water	17283278	DALHOUSIE UNIVERSITY	2022-02-16	public	fastq,run.zq,sra	gs,ncbi,s3	gs.us-east1,ncbi.public,s3.us-east-1	30	marine biome (ENVO:00000447)	natural harbour (ENVO:00000465)	coastal seawater (ENVO:00002150)	SRX27647309	uncalculated	uncalculated	Atlantic Ocean: Bedford Basin	Illumina MiSeq	44.6936 N 63.6403 W	BB22_6ES_V4V5	PAIRED	PCR	METAGENOMIC	marine metagenome	ILLUMINA	2025-09-17T00:00:00Z	2025-02-11T15:21:00Z	1	BB22_6ES	SRP348946	0.2-3m
SRR32311488	AMPLICON	602	8652546	PRJNA785606	SAMN46781106	MIMARKS.survey,MIGS/MIMS/MIMARKS.water	5101755	DALHOUSIE UNIVERSITY	2022-02-16	public	fastq,run.zq,sra	gs,ncbi,s3	gs.us-east1,ncbi.public,s3.us-east-1	30	marine biome (ENVO:00000447)	natural harbour (ENVO:00000465)	coastal seawater (ENVO:00002150)	SRX27647308	uncalculated	uncalculated	Atlantic Ocean: Bedford Basin	Illumina MiSeq	44.6936 N 63.6403 W	BB22_6EL_V4V5	PAIRED	PCR	METAGENOMIC	marine metagenome	ILLUMINA	2025-09-17T00:00:00Z	2025-02-11T15:18:00Z	1	BB22_6EL	SRP348946	>3m
SRR32311489	AMPLICON	602	20857494	PRJNA785606	SAMN46781105	MIMARKS.survey,MIGS/MIMS/MIMARKS.water	12187655	DALHOUSIE UNIVERSITY	2022-02-16	public	fastq,run.zq,sra	gs,ncbi,s3	gs.us-east1,ncbi.public,s3.us-east-1	30	marine biome (ENVO:00000447)	natural harbour (ENVO:00000465)	coastal seawater (ENVO:00002150)	SRX27647307	uncalculated	uncalculated	Atlantic Ocean: Bedford Basin	Illumina MiSeq	44.6936 N 63.6403 W	BB22_6E_V4V5	PAIRED	PCR	METAGENOMIC	marine metagenome	ILLUMINA	2025-09-17T00:00:00Z	2025-02-11T15:20:00Z	1	BB22_6E	SRP348946	>0.2m
SRR32311490	AMPLICON	602	32425526	PRJNA785606	SAMN46781110	MIMARKS.survey,MIGS/MIMS/MIMARKS.water	18725814	DALHOUSIE UNIVERSITY	2022-02-16	public	fastq,run.zq,sra	gs,ncbi,s3	gs.us-east1,ncbi.public,s3.us-east-1	60	marine biome (ENVO:00000447)	natural harbour (ENVO:00000465)	coastal seawater (ENVO:00002150)	SRX27647306	uncalculated	uncalculated	Atlantic Ocean: Bedford Basin	Illumina MiSeq	44.6936 N 63.6403 W	BB22_6DS_V4V5	PAIRED	PCR	METAGENOMIC	marine metagenome	ILLUMINA	2025-09-17T00:00:00Z	2025-02-11T15:19:00Z	1	BB22_6DS	SRP348946	0.2-3m
SRR32311491	AMPLICON	602	62632080	PRJNA785606	SAMN46781111	MIMARKS.survey,MIGS/MIMS/MIMARKS.water	34009687	DALHOUSIE UNIVERSITY	2022-02-16	public	fastq,run.zq,sra	gs,ncbi,s3	gs.us-east1,ncbi.public,s3.us-east-1	60	marine biome (ENVO:00000447)	natural harbour (ENVO:00000465)	coastal seawater (ENVO:00002150)	SRX27647305	uncalculated	uncalculated	Atlantic Ocean: Bedford Basin	Illumina MiSeq	44.6936 N 63.6403 W	BB22_6DP_V4V5	PAIRED	PCR	METAGENOMIC	marine metagenome	ILLUMINA	2025-09-17T00:00:00Z	2025-02-11T15:20:00Z	1	BB22_6DP	SRP348946	Pooled
SRR32311492	AMPLICON	602	22178884	PRJNA785606	SAMN46781109	MIMARKS.survey,MIGS/MIMS/MIMARKS.water	12784357	DALHOUSIE UNIVERSITY	2022-02-16	public	fastq,run.zq,sra	gs,ncbi,s3	gs.us-east1,ncbi.public,s3.us-east-1	60	marine biome (ENVO:00000447)	natural harbour (ENVO:00000465)	coastal seawater (ENVO:00002150)	SRX27647304	uncalculated	uncalculated	Atlantic Ocean: Bedford Basin	Illumina MiSeq	44.6936 N 63.6403 W	BB22_6DL_V4V5	PAIRED	PCR	METAGENOMIC	marine metagenome	ILLUMINA	2025-09-17T00:00:00Z	2025-02-11T15:19:00Z	1	BB22_6DL	SRP348946	>3m
SRR32311493	AMPLICON	602	21319228	PRJNA785606	SAMN46781108	MIMARKS.survey,MIGS/MIMS/MIMARKS.water	12487608	DALHOUSIE UNIVERSITY	2022-02-16	public	fastq,run.zq,sra	gs,ncbi,s3	gs.us-east1,ncbi.public,s3.us-east-1	60	marine biome (ENVO:00000447)	natural harbour (ENVO:00000465)	coastal seawater (ENVO:00002150)	SRX27647303	uncalculated	uncalculated	Atlantic Ocean: Bedford Basin	Illumina MiSeq	44.6936 N 63.6403 W	BB22_6D_V4V5	PAIRED	PCR	METAGENOMIC	marine metagenome	ILLUMINA	2025-09-17T00:00:00Z	2025-02-11T15:19:00Z	1	BB22_6D	SRP348946	>0.2m
SRR32311494	AMPLICON	602	26719168	PRJNA785606	SAMN46781104	MIMARKS.survey,MIGS/MIMS/MIMARKS.water	15495843	DALHOUSIE UNIVERSITY	2022-02-16	public	fastq,run.zq,sra	gs,ncbi,s3	gs.us-east1,ncbi.public,s3.us-east-1	10	marine biome (ENVO:00000447)	natural harbour (ENVO:00000465)	coastal seawater (ENVO:00002150)	SRX27647302	uncalculated	uncalculated	Atlantic Ocean: Bedford Basin	Illumina MiSeq	44.6936 N 63.6403 W	BB22_6CS_V4V5	PAIRED	PCR	METAGENOMIC	marine metagenome	ILLUMINA	2025-09-17T00:00:00Z	2025-02-11T15:18:00Z	1	BB22_6CS	SRP348946	0.2-3m
SRR32311495	AMPLICON	602	14061516	PRJNA785606	SAMN46781103	MIMARKS.survey,MIGS/MIMS/MIMARKS.water	8349628	DALHOUSIE UNIVERSITY	2022-02-16	public	fastq,run.zq,sra	gs,ncbi,s3	gs.us-east1,ncbi.public,s3.us-east-1	10	marine biome (ENVO:00000447)	natural harbour (ENVO:00000465)	coastal seawater (ENVO:00002150)	SRX27647301	uncalculated	uncalculated	Atlantic Ocean: Bedford Basin	Illumina MiSeq	44.6936 N 63.6403 W	BB22_6CL_V4V5	PAIRED	PCR	METAGENOMIC	marine metagenome	ILLUMINA	2025-09-17T00:00:00Z	2025-02-11T15:18:00Z	1	BB22_6CL	SRP348946	>3m
SRR32311496	AMPLICON	602	13339116	PRJNA785606	SAMN46781102	MIMARKS.survey,MIGS/MIMS/MIMARKS.water	7688843	DALHOUSIE UNIVERSITY	2022-02-16	public	fastq,run.zq,sra	gs,ncbi,s3	gs.us-east1,ncbi.public,s3.us-east-1	10	marine biome (ENVO:00000447)	natural harbour (ENVO:00000465)	coastal seawater (ENVO:00002150)	SRX27647300	uncalculated	uncalculated	Atlantic Ocean: Bedford Basin	Illumina MiSeq	44.6936 N 63.6403 W	BB22_6C_V4V5	PAIRED	PCR	METAGENOMIC	marine metagenome	ILLUMINA	2025-09-17T00:00:00Z	2025-02-11T15:19:00Z	1	BB22_6C	SRP348946	>0.2m
SRR32311497	AMPLICON	602	32854752	PRJNA785606	SAMN46781030	MIMARKS.survey,MIGS/MIMS/MIMARKS.water	20050861	DALHOUSIE UNIVERSITY	2022-01-07	public	fastq,run.zq,sra	gs,ncbi,s3	gs.us-east1,ncbi.public,s3.us-east-1	10	marine biome (ENVO:00000447)	natural harbour (ENVO:00000465)	coastal seawater (ENVO:00002150)	SRX27647299	uncalculated	uncalculated	Atlantic Ocean: Bedford Basin	Illumina MiSeq	44.6936 N 63.6403 W	BB22_1CS_V4V5	PAIRED	PCR	METAGENOMIC	marine metagenome	ILLUMINA	2025-09-17T00:00:00Z	2025-02-11T15:19:00Z	1	BB22_1CS	SRP348946	0.2-3m
SRR32311498	AMPLICON	602	35507164	PRJNA785606	SAMN46781101	MIMARKS.survey,MIGS/MIMS/MIMARKS.water	20561236	DALHOUSIE UNIVERSITY	2022-02-16	public	fastq,run.zq,sra	gs,ncbi,s3	gs.us-east1,ncbi.public,s3.us-east-1	5	marine biome (ENVO:00000447)	natural harbour (ENVO:00000465)	coastal seawater (ENVO:00002150)	SRX27647298	uncalculated	uncalculated	Atlantic Ocean: Bedford Basin	Illumina MiSeq	44.6936 N 63.6403 W	BB22_6BS_V4V5	PAIRED	PCR	METAGENOMIC	marine metagenome	ILLUMINA	2025-09-17T00:00:00Z	2025-02-11T15:21:00Z	1	BB22_6BS	SRP348946	0.2-3m
SRR32311499	AMPLICON	602	9507988	PRJNA785606	SAMN46781100	MIMARKS.survey,MIGS/MIMS/MIMARKS.water	5519472	DALHOUSIE UNIVERSITY	2022-02-16	public	fastq,run.zq,sra	gs,ncbi,s3	gs.us-east1,ncbi.public,s3.us-east-1	5	marine biome (ENVO:00000447)	natural harbour (ENVO:00000465)	coastal seawater (ENVO:00002150)	SRX27647297	uncalculated	uncalculated	Atlantic Ocean: Bedford Basin	Illumina MiSeq	44.6936 N 63.6403 W	BB22_6BL_V4V5	PAIRED	PCR	METAGENOMIC	marine metagenome	ILLUMINA	2025-09-17T00:00:00Z	2025-02-11T15:18:00Z	1	BB22_6BL	SRP348946	>3m
SRR32311500	AMPLICON	602	18900392	PRJNA785606	SAMN46781099	MIMARKS.survey,MIGS/MIMS/MIMARKS.water	10838846	DALHOUSIE UNIVERSITY	2022-02-16	public	fastq,run.zq,sra	gs,ncbi,s3	gs.us-east1,ncbi.public,s3.us-east-1	5	marine biome (ENVO:00000447)	natural harbour (ENVO:00000465)	coastal seawater (ENVO:00002150)	SRX27647296	uncalculated	uncalculated	Atlantic Ocean: Bedford Basin	Illumina MiSeq	44.6936 N 63.6403 W	BB22_6B_V4V5	PAIRED	PCR	METAGENOMIC	marine metagenome	ILLUMINA	2025-09-17T00:00:00Z	2025-02-11T15:19:00Z	1	BB22_6B	SRP348946	>0.2m
SRR32311501	AMPLICON	602	22464834	PRJNA785606	SAMN46781098	MIMARKS.survey,MIGS/MIMS/MIMARKS.water	12847189	DALHOUSIE UNIVERSITY	2022-02-16	public	fastq,run.zq,sra	gs,ncbi,s3	gs.us-east1,ncbi.public,s3.us-east-1	1	marine biome (ENVO:00000447)	natural harbour (ENVO:00000465)	coastal seawater (ENVO:00002150)	SRX27647295	uncalculated	uncalculated	Atlantic Ocean: Bedford Basin	Illumina MiSeq	44.6936 N 63.6403 W	BB22_6AS_V4V5	PAIRED	PCR	METAGENOMIC	marine metagenome	ILLUMINA	2025-09-17T00:00:00Z	2025-02-11T15:19:00Z	1	BB22_6AS	SRP348946	0.2-3m
SRR32311502	AMPLICON	602	7516572	PRJNA785606	SAMN46781097	MIMARKS.survey,MIGS/MIMS/MIMARKS.water	4366292	DALHOUSIE UNIVERSITY	2022-02-16	public	fastq,run.zq,sra	gs,ncbi,s3	gs.us-east1,ncbi.public,s3.us-east-1	1	marine biome (ENVO:00000447)	natural harbour (ENVO:00000465)	coastal seawater (ENVO:00002150)	SRX27647294	uncalculated	uncalculated	Atlantic Ocean: Bedford Basin	Illumina MiSeq	44.6936 N 63.6403 W	BB22_6AL_V4V5	PAIRED	PCR	METAGENOMIC	marine metagenome	ILLUMINA	2025-09-17T00:00:00Z	2025-02-11T15:20:00Z	1	BB22_6AL	SRP348946	>3m
SRR32311503	AMPLICON	602	36627486	PRJNA785606	SAMN46781096	MIMARKS.survey,MIGS/MIMS/MIMARKS.water	20840871	DALHOUSIE UNIVERSITY	2022-02-16	public	fastq,run.zq,sra	gs,ncbi,s3	gs.us-east1,ncbi.public,s3.us-east-1	1	marine biome (ENVO:00000447)	natural harbour (ENVO:00000465)	coastal seawater (ENVO:00002150)	SRX27647293	uncalculated	uncalculated	Atlantic Ocean: Bedford Basin	Illumina MiSeq	44.6936 N 63.6403 W	BB22_6A_V4V5	PAIRED	PCR	METAGENOMIC	marine metagenome	ILLUMINA	2025-09-17T00:00:00Z	2025-02-11T15:18:00Z	1	BB22_6A	SRP348946	>0.2m
SRR32311504	AMPLICON	602	37628010	PRJNA785606	SAMN46781091	MIMARKS.survey,MIGS/MIMS/MIMARKS.water	21837472	DALHOUSIE UNIVERSITY	2022-02-10	public	fastq,run.zq,sra	gs,ncbi,s3	gs.us-east1,ncbi.public,s3.us-east-1	30	marine biome (ENVO:00000447)	natural harbour (ENVO:00000465)	coastal seawater (ENVO:00002150)	SRX27647292	uncalculated	uncalculated	Atlantic Ocean: Bedford Basin	Illumina MiSeq	44.6936 N 63.6403 W	BB22_5ES_V4V5	PAIRED	PCR	METAGENOMIC	marine metagenome	ILLUMINA	2025-09-17T00:00:00Z	2025-02-11T15:20:00Z	1	BB22_5ES	SRP348946	0.2-3m
SRR32311505	AMPLICON	602	11214658	PRJNA785606	SAMN46781090	MIMARKS.survey,MIGS/MIMS/MIMARKS.water	6578250	DALHOUSIE UNIVERSITY	2022-02-10	public	fastq,run.zq,sra	gs,ncbi,s3	gs.us-east1,ncbi.public,s3.us-east-1	30	marine biome (ENVO:00000447)	natural harbour (ENVO:00000465)	coastal seawater (ENVO:00002150)	SRX27647291	uncalculated	uncalculated	Atlantic Ocean: Bedford Basin	Illumina MiSeq	44.6936 N 63.6403 W	BB22_5EL_V4V5	PAIRED	PCR	METAGENOMIC	marine metagenome	ILLUMINA	2025-09-17T00:00:00Z	2025-02-11T15:20:00Z	1	BB22_5EL	SRP348946	>3m
SRR32311506	AMPLICON	602	29596728	PRJNA785606	SAMN46781089	MIMARKS.survey,MIGS/MIMS/MIMARKS.water	17202817	DALHOUSIE UNIVERSITY	2022-02-10	public	fastq,run.zq,sra	gs,ncbi,s3	gs.us-east1,ncbi.public,s3.us-east-1	30	marine biome (ENVO:00000447)	natural harbour (ENVO:00000465)	coastal seawater (ENVO:00002150)	SRX27647290	uncalculated	uncalculated	Atlantic Ocean: Bedford Basin	Illumina MiSeq	44.6936 N 63.6403 W	BB22_5E_V4V5	PAIRED	PCR	METAGENOMIC	marine metagenome	ILLUMINA	2025-09-17T00:00:00Z	2025-02-11T15:19:00Z	1	BB22_5E	SRP348946	>0.2m
SRR32311507	AMPLICON	602	21866446	PRJNA785606	SAMN46781245	MIMARKS.survey,MIGS/MIMS/MIMARKS.water	11659125	DALHOUSIE UNIVERSITY	2022-04-20	public	fastq,run.zq,sra	gs,ncbi,s3	gs.us-east1,ncbi.public,s3.us-east-1	1	marine biome (ENVO:00000447)	natural harbour (ENVO:00000465)	coastal seawater (ENVO:00002150)	SRX27647289	uncalculated	uncalculated	Atlantic Ocean: Bedford Basin	Illumina MiSeq	44.6936 N 63.6403 W	BB22_15A_V4V5	PAIRED	PCR	METAGENOMIC	marine metagenome	ILLUMINA	2025-09-17T00:00:00Z	2025-02-11T15:19:00Z	1	BB22_15A	SRP348946	>0.2m
SRR32311508	AMPLICON	602	54382272	PRJNA785606	SAMN46781240	MIMARKS.survey,MIGS/MIMS/MIMARKS.water	28576115	DALHOUSIE UNIVERSITY	2022-04-12	public	fastq,run.zq,sra	gs,ncbi,s3	gs.us-east1,ncbi.public,s3.us-east-1	30	marine biome (ENVO:00000447)	natural harbour (ENVO:00000465)	coastal seawater (ENVO:00002150)	SRX27647288	uncalculated	uncalculated	Atlantic Ocean: Bedford Basin	Illumina MiSeq	44.6936 N 63.6403 W	BB22_14ES_V4V5	PAIRED	PCR	METAGENOMIC	marine metagenome	ILLUMINA	2025-09-17T00:00:00Z	2025-02-11T15:20:00Z	1	BB22_14ES	SRP348946	0.2-3m
SRR32311509	AMPLICON	602	45621968	PRJNA785606	SAMN46781241	MIMARKS.survey,MIGS/MIMS/MIMARKS.water	24216958	DALHOUSIE UNIVERSITY	2022-04-12	public	fastq,run.zq,sra	gs,ncbi,s3	gs.us-east1,ncbi.public,s3.us-east-1	30	marine biome (ENVO:00000447)	natural harbour (ENVO:00000465)	coastal seawater (ENVO:00002150)	SRX27647287	uncalculated	uncalculated	Atlantic Ocean: Bedford Basin	Illumina MiSeq	44.6936 N 63.6403 W	BB22_14EP_V4V5	PAIRED	PCR	METAGENOMIC	marine metagenome	ILLUMINA	2025-09-17T00:00:00Z	2025-02-11T15:20:00Z	1	BB22_14EP	SRP348946	Pooled
SRR32311510	AMPLICON	602	2882376	PRJNA785606	SAMN46781239	MIMARKS.survey,MIGS/MIMS/MIMARKS.water	1632469	DALHOUSIE UNIVERSITY	2022-04-12	public	fastq,run.zq,sra	gs,ncbi,s3	gs.us-east1,ncbi.public,s3.us-east-1	30	marine biome (ENVO:00000447)	natural harbour (ENVO:00000465)	coastal seawater (ENVO:00002150)	SRX27647286	uncalculated	uncalculated	Atlantic Ocean: Bedford Basin	Illumina MiSeq	44.6936 N 63.6403 W	BB22_14EL_V4V5	PAIRED	PCR	METAGENOMIC	marine metagenome	ILLUMINA	2025-09-17T00:00:00Z	2025-02-11T15:18:00Z	1	BB22_14EL	SRP348946	>3m
SRR32311511	AMPLICON	602	29381212	PRJNA785606	SAMN46781047	MIMARKS.survey,MIGS/MIMS/MIMARKS.water	17017633	DALHOUSIE UNIVERSITY	2022-01-12	public	fastq,run.zq,sra	gs,ncbi,s3	gs.us-east1,ncbi.public,s3.us-east-1	60	marine biome (ENVO:00000447)	natural harbour (ENVO:00000465)	coastal seawater (ENVO:00002150)	SRX27647285	uncalculated	uncalculated	Atlantic Ocean: Bedford Basin	Illumina MiSeq	44.6936 N 63.6403 W	BB22_2DL_V4V5	PAIRED	PCR	METAGENOMIC	marine metagenome	ILLUMINA	2025-09-17T00:00:00Z	2025-02-11T15:20:00Z	1	BB22_2DL	SRP348946	>3m
SRR32311512	AMPLICON	602	61980716	PRJNA785606	SAMN46781238	MIMARKS.survey,MIGS/MIMS/MIMARKS.water	32996047	DALHOUSIE UNIVERSITY	2022-04-12	public	fastq,run.zq,sra	gs,ncbi,s3	gs.us-east1,ncbi.public,s3.us-east-1	30	marine biome (ENVO:00000447)	natural harbour (ENVO:00000465)	coastal seawater (ENVO:00002150)	SRX27647284	uncalculated	uncalculated	Atlantic Ocean: Bedford Basin	Illumina MiSeq	44.6936 N 63.6403 W	BB22_14E_V4V5	PAIRED	PCR	METAGENOMIC	marine metagenome	ILLUMINA	2025-09-17T00:00:00Z	2025-02-11T15:20:00Z	1	BB22_14E	SRP348946	>0.2m
SRR32311513	AMPLICON	602	44851408	PRJNA785606	SAMN46781244	MIMARKS.survey,MIGS/MIMS/MIMARKS.water	24321449	DALHOUSIE UNIVERSITY	2022-04-12	public	fastq,run.zq,sra	gs,ncbi,s3	gs.us-east1,ncbi.public,s3.us-east-1	60	marine biome (ENVO:00000447)	natural harbour (ENVO:00000465)	coastal seawater (ENVO:00002150)	SRX27647283	uncalculated	uncalculated	Atlantic Ocean: Bedford Basin	Illumina MiSeq	44.6936 N 63.6403 W	BB22_14DS_V4V5	PAIRED	PCR	METAGENOMIC	marine metagenome	ILLUMINA	2025-09-17T00:00:00Z	2025-02-11T15:18:00Z	1	BB22_14DS	SRP348946	0.2-3m
SRR32311514	AMPLICON	602	12260934	PRJNA785606	SAMN46781243	MIMARKS.survey,MIGS/MIMS/MIMARKS.water	6537908	DALHOUSIE UNIVERSITY	2022-04-12	public	fastq,run.zq,sra	gs,ncbi,s3	gs.us-east1,ncbi.public,s3.us-east-1	60	marine biome (ENVO:00000447)	natural harbour (ENVO:00000465)	coastal seawater (ENVO:00002150)	SRX27647282	uncalculated	uncalculated	Atlantic Ocean: Bedford Basin	Illumina MiSeq	44.6936 N 63.6403 W	BB22_14DL_V4V5	PAIRED	PCR	METAGENOMIC	marine metagenome	ILLUMINA	2025-09-17T00:00:00Z	2025-02-11T15:19:00Z	1	BB22_14DL	SRP348946	>3m
SRR32311515	AMPLICON	602	15204714	PRJNA785606	SAMN46781242	MIMARKS.survey,MIGS/MIMS/MIMARKS.water	8684778	DALHOUSIE UNIVERSITY	2022-04-12	public	fastq,run.zq,sra	gs,ncbi,s3	gs.us-east1,ncbi.public,s3.us-east-1	60	marine biome (ENVO:00000447)	natural harbour (ENVO:00000465)	coastal seawater (ENVO:00002150)	SRX27647281	uncalculated	uncalculated	Atlantic Ocean: Bedford Basin	Illumina MiSeq	44.6936 N 63.6403 W	BB22_14D_V4V5	PAIRED	PCR	METAGENOMIC	marine metagenome	ILLUMINA	2025-09-17T00:00:00Z	2025-02-11T15:18:00Z	1	BB22_14D	SRP348946	>0.2m
SRR32311516	AMPLICON	602	33906446	PRJNA785606	SAMN46781237	MIMARKS.survey,MIGS/MIMS/MIMARKS.water	17972614	DALHOUSIE UNIVERSITY	2022-04-12	public	fastq,run.zq,sra	gs,ncbi,s3	gs.us-east1,ncbi.public,s3.us-east-1	10	marine biome (ENVO:00000447)	natural harbour (ENVO:00000465)	coastal seawater (ENVO:00002150)	SRX27647280	uncalculated	uncalculated	Atlantic Ocean: Bedford Basin	Illumina MiSeq	44.6936 N 63.6403 W	BB22_14CS_V4V5	PAIRED	PCR	METAGENOMIC	marine metagenome	ILLUMINA	2025-09-17T00:00:00Z	2025-02-11T15:19:00Z	1	BB22_14CS	SRP348946	0.2-3m
SRR32311517	AMPLICON	602	6508222	PRJNA785606	SAMN46781236	MIMARKS.survey,MIGS/MIMS/MIMARKS.water	3575351	DALHOUSIE UNIVERSITY	2022-04-12	public	fastq,run.zq,sra	gs,ncbi,s3	gs.us-east1,ncbi.public,s3.us-east-1	10	marine biome (ENVO:00000447)	natural harbour (ENVO:00000465)	coastal seawater (ENVO:00002150)	SRX27647279	uncalculated	uncalculated	Atlantic Ocean: Bedford Basin	Illumina MiSeq	44.6936 N 63.6403 W	BB22_14CL_V4V5	PAIRED	PCR	METAGENOMIC	marine metagenome	ILLUMINA	2025-09-17T00:00:00Z	2025-02-11T15:20:00Z	1	BB22_14CL	SRP348946	>3m
SRR32311518	AMPLICON	602	11783548	PRJNA785606	SAMN46781235	MIMARKS.survey,MIGS/MIMS/MIMARKS.water	6256732	DALHOUSIE UNIVERSITY	2022-04-12	public	fastq,run.zq,sra	gs,ncbi,s3	gs.us-east1,ncbi.public,s3.us-east-1	10	marine biome (ENVO:00000447)	natural harbour (ENVO:00000465)	coastal seawater (ENVO:00002150)	SRX27647278	uncalculated	uncalculated	Atlantic Ocean: Bedford Basin	Illumina MiSeq	44.6936 N 63.6403 W	BB22_14C_V4V5	PAIRED	PCR	METAGENOMIC	marine metagenome	ILLUMINA	2025-09-17T00:00:00Z	2025-02-11T15:19:00Z	1	BB22_14C	SRP348946	>0.2m
SRR32311519	AMPLICON	602	21655144	PRJNA785606	SAMN46781234	MIMARKS.survey,MIGS/MIMS/MIMARKS.water	12629964	DALHOUSIE UNIVERSITY	2022-04-12	public	fastq,run.zq,sra	gs,ncbi,s3	gs.us-east1,ncbi.public,s3.us-east-1	5	marine biome (ENVO:00000447)	natural harbour (ENVO:00000465)	coastal seawater (ENVO:00002150)	SRX27647277	uncalculated	uncalculated	Atlantic Ocean: Bedford Basin	Illumina MiSeq	44.6936 N 63.6403 W	BB22_14BS_V4V5	PAIRED	PCR	METAGENOMIC	marine metagenome	ILLUMINA	2025-09-17T00:00:00Z	2025-02-11T15:21:00Z	1	BB22_14BS	SRP348946	0.2-3m
SRR32311520	AMPLICON	602	9923970	PRJNA785606	SAMN46781233	MIMARKS.survey,MIGS/MIMS/MIMARKS.water	5493078	DALHOUSIE UNIVERSITY	2022-04-12	public	fastq,run.zq,sra	gs,ncbi,s3	gs.us-east1,ncbi.public,s3.us-east-1	5	marine biome (ENVO:00000447)	natural harbour (ENVO:00000465)	coastal seawater (ENVO:00002150)	SRX27647276	uncalculated	uncalculated	Atlantic Ocean: Bedford Basin	Illumina MiSeq	44.6936 N 63.6403 W	BB22_14BL_V4V5	PAIRED	PCR	METAGENOMIC	marine metagenome	ILLUMINA	2025-09-17T00:00:00Z	2025-02-11T15:18:00Z	1	BB22_14BL	SRP348946	>3m
SRR32311521	AMPLICON	602	14957894	PRJNA785606	SAMN46781232	MIMARKS.survey,MIGS/MIMS/MIMARKS.water	7896050	DALHOUSIE UNIVERSITY	2022-04-12	public	fastq,run.zq,sra	gs,ncbi,s3	gs.us-east1,ncbi.public,s3.us-east-1	5	marine biome (ENVO:00000447)	natural harbour (ENVO:00000465)	coastal seawater (ENVO:00002150)	SRX27647275	uncalculated	uncalculated	Atlantic Ocean: Bedford Basin	Illumina MiSeq	44.6936 N 63.6403 W	BB22_14B_V4V5	PAIRED	PCR	METAGENOMIC	marine metagenome	ILLUMINA	2025-09-17T00:00:00Z	2025-02-11T15:19:00Z	1	BB22_14B	SRP348946	>0.2m
SRR32311522	AMPLICON	602	31797038	PRJNA785606	SAMN46781046	MIMARKS.survey,MIGS/MIMS/MIMARKS.water	18608960	DALHOUSIE UNIVERSITY	2022-01-12	public	fastq,run.zq,sra	gs,ncbi,s3	gs.us-east1,ncbi.public,s3.us-east-1	60	marine biome (ENVO:00000447)	natural harbour (ENVO:00000465)	coastal seawater (ENVO:00002150)	SRX27647274	uncalculated	uncalculated	Atlantic Ocean: Bedford Basin	Illumina MiSeq	44.6936 N 63.6403 W	BB22_2D_V4V5	PAIRED	PCR	METAGENOMIC	marine metagenome	ILLUMINA	2025-09-17T00:00:00Z	2025-02-11T15:19:00Z	1	BB22_2D	SRP348946	>0.2m
SRR32311523	AMPLICON	602	9079364	PRJNA785606	SAMN46781230	MIMARKS.survey,MIGS/MIMS/MIMARKS.water	5198960	DALHOUSIE UNIVERSITY	2022-04-12	public	fastq,run.zq,sra	gs,ncbi,s3	gs.us-east1,ncbi.public,s3.us-east-1	1	marine biome (ENVO:00000447)	natural harbour (ENVO:00000465)	coastal seawater (ENVO:00002150)	SRX27647273	uncalculated	uncalculated	Atlantic Ocean: Bedford Basin	Illumina MiSeq	44.6936 N 63.6403 W	BB22_14AS_V4V5	PAIRED	PCR	METAGENOMIC	marine metagenome	ILLUMINA	2025-09-17T00:00:00Z	2025-02-11T15:20:00Z	1	BB22_14AS	SRP348946	0.2-3m
SRR32311524	AMPLICON	602	16670584	PRJNA785606	SAMN46781231	MIMARKS.survey,MIGS/MIMS/MIMARKS.water	9054027	DALHOUSIE UNIVERSITY	2022-04-12	public	fastq,run.zq,sra	gs,ncbi,s3	gs.us-east1,ncbi.public,s3.us-east-1	1	marine biome (ENVO:00000447)	natural harbour (ENVO:00000465)	coastal seawater (ENVO:00002150)	SRX27647272	uncalculated	uncalculated	Atlantic Ocean: Bedford Basin	Illumina MiSeq	44.6936 N 63.6403 W	BB22_14AP_V4V5	PAIRED	PCR	METAGENOMIC	marine metagenome	ILLUMINA	2025-09-17T00:00:00Z	2025-02-11T15:20:00Z	1	BB22_14AP	SRP348946	Pooled
SRR32311525	AMPLICON	602	2346596	PRJNA785606	SAMN46781229	MIMARKS.survey,MIGS/MIMS/MIMARKS.water	1332916	DALHOUSIE UNIVERSITY	2022-04-12	public	fastq,run.zq,sra	gs,ncbi,s3	gs.us-east1,ncbi.public,s3.us-east-1	1	marine biome (ENVO:00000447)	natural harbour (ENVO:00000465)	coastal seawater (ENVO:00002150)	SRX27647271	uncalculated	uncalculated	Atlantic Ocean: Bedford Basin	Illumina MiSeq	44.6936 N 63.6403 W	BB22_14AL_V4V5	PAIRED	PCR	METAGENOMIC	marine metagenome	ILLUMINA	2025-09-17T00:00:00Z	2025-02-11T15:20:00Z	1	BB22_14AL	SRP348946	>3m
SRR32311526	AMPLICON	602	9111270	PRJNA785606	SAMN46781228	MIMARKS.survey,MIGS/MIMS/MIMARKS.water	5017664	DALHOUSIE UNIVERSITY	2022-04-12	public	fastq,run.zq,sra	gs,ncbi,s3	gs.us-east1,ncbi.public,s3.us-east-1	1	marine biome (ENVO:00000447)	natural harbour (ENVO:00000465)	coastal seawater (ENVO:00002150)	SRX27647270	uncalculated	uncalculated	Atlantic Ocean: Bedford Basin	Illumina MiSeq	44.6936 N 63.6403 W	BB22_14A_V4V5	PAIRED	PCR	METAGENOMIC	marine metagenome	ILLUMINA	2025-09-17T00:00:00Z	2025-02-11T15:21:00Z	1	BB22_14A	SRP348946	>0.2m
SRR32311527	AMPLICON	602	36797250	PRJNA785606	SAMN46781224	MIMARKS.survey,MIGS/MIMS/MIMARKS.water	19430987	DALHOUSIE UNIVERSITY	2022-04-07	public	fastq,run.zq,sra	gs,ncbi,s3	gs.us-east1,ncbi.public,s3.us-east-1	30	marine biome (ENVO:00000447)	natural harbour (ENVO:00000465)	coastal seawater (ENVO:00002150)	SRX27647269	uncalculated	uncalculated	Atlantic Ocean: Bedford Basin	Illumina MiSeq	44.6936 N 63.6403 W	BB22_13ES_V4V5	PAIRED	PCR	METAGENOMIC	marine metagenome	ILLUMINA	2025-09-17T00:00:00Z	2025-02-11T15:21:00Z	1	BB22_13ES	SRP348946	0.2-3m
SRR32311528	AMPLICON	602	5247032	PRJNA785606	SAMN46781223	MIMARKS.survey,MIGS/MIMS/MIMARKS.water	2892398	DALHOUSIE UNIVERSITY	2022-04-07	public	fastq,run.zq,sra	gs,ncbi,s3	gs.us-east1,ncbi.public,s3.us-east-1	30	marine biome (ENVO:00000447)	natural harbour (ENVO:00000465)	coastal seawater (ENVO:00002150)	SRX27647268	uncalculated	uncalculated	Atlantic Ocean: Bedford Basin	Illumina MiSeq	44.6936 N 63.6403 W	BB22_13EL_V4V5	PAIRED	PCR	METAGENOMIC	marine metagenome	ILLUMINA	2025-09-17T00:00:00Z	2025-02-11T15:20:00Z	1	BB22_13EL	SRP348946	>3m
SRR32311529	AMPLICON	602	4864160	PRJNA785606	SAMN46781222	MIMARKS.survey,MIGS/MIMS/MIMARKS.water	2867955	DALHOUSIE UNIVERSITY	2022-04-07	public	fastq,run.zq,sra	gs,ncbi,s3	gs.us-east1,ncbi.public,s3.us-east-1	30	marine biome (ENVO:00000447)	natural harbour (ENVO:00000465)	coastal seawater (ENVO:00002150)	SRX27647267	uncalculated	uncalculated	Atlantic Ocean: Bedford Basin	Illumina MiSeq	44.6936 N 63.6403 W	BB22_13E_V4V5	PAIRED	PCR	METAGENOMIC	marine metagenome	ILLUMINA	2025-09-17T00:00:00Z	2025-02-11T15:20:00Z	1	BB22_13E	SRP348946	>0.2m
SRR32311530	AMPLICON	602	36290366	PRJNA785606	SAMN46781227	MIMARKS.survey,MIGS/MIMS/MIMARKS.water	20334516	DALHOUSIE UNIVERSITY	2022-04-07	public	fastq,run.zq,sra	gs,ncbi,s3	gs.us-east1,ncbi.public,s3.us-east-1	60	marine biome (ENVO:00000447)	natural harbour (ENVO:00000465)	coastal seawater (ENVO:00002150)	SRX27647266	uncalculated	uncalculated	Atlantic Ocean: Bedford Basin	Illumina MiSeq	44.6936 N 63.6403 W	BB22_13DS_V4V5	PAIRED	PCR	METAGENOMIC	marine metagenome	ILLUMINA	2025-09-17T00:00:00Z	2025-02-11T15:20:00Z	1	BB22_13DS	SRP348946	0.2-3m
SRR32311531	AMPLICON	602	5357198	PRJNA785606	SAMN46781226	MIMARKS.survey,MIGS/MIMS/MIMARKS.water	3366052	DALHOUSIE UNIVERSITY	2022-04-07	public	fastq,run.zq,sra	gs,ncbi,s3	gs.us-east1,ncbi.public,s3.us-east-1	60	marine biome (ENVO:00000447)	natural harbour (ENVO:00000465)	coastal seawater (ENVO:00002150)	SRX27647265	uncalculated	uncalculated	Atlantic Ocean: Bedford Basin	Illumina MiSeq	44.6936 N 63.6403 W	BB22_13DL_V4V5	PAIRED	PCR	METAGENOMIC	marine metagenome	ILLUMINA	2025-09-17T00:00:00Z	2025-02-11T15:21:00Z	1	BB22_13DL	SRP348946	>3m
SRR32311532	AMPLICON	602	15286586	PRJNA785606	SAMN46781225	MIMARKS.survey,MIGS/MIMS/MIMARKS.water	8506101	DALHOUSIE UNIVERSITY	2022-04-07	public	fastq,run.zq,sra	gs,ncbi,s3	gs.us-east1,ncbi.public,s3.us-east-1	60	marine biome (ENVO:00000447)	natural harbour (ENVO:00000465)	coastal seawater (ENVO:00002150)	SRX27647264	uncalculated	uncalculated	Atlantic Ocean: Bedford Basin	Illumina MiSeq	44.6936 N 63.6403 W	BB22_13D_V4V5	PAIRED	PCR	METAGENOMIC	marine metagenome	ILLUMINA	2025-09-17T00:00:00Z	2025-02-11T15:20:00Z	1	BB22_13D	SRP348946	>0.2m
SRR32311533	AMPLICON	602	35418068	PRJNA785606	SAMN46781042	MIMARKS.survey,MIGS/MIMS/MIMARKS.water	20523477	DALHOUSIE UNIVERSITY	2022-01-12	public	fastq,run.zq,sra	gs,ncbi,s3	gs.us-east1,ncbi.public,s3.us-east-1	10	marine biome (ENVO:00000447)	natural harbour (ENVO:00000465)	coastal seawater (ENVO:00002150)	SRX27647263	uncalculated	uncalculated	Atlantic Ocean: Bedford Basin	Illumina MiSeq	44.6936 N 63.6403 W	BB22_2CS_V4V5	PAIRED	PCR	METAGENOMIC	marine metagenome	ILLUMINA	2025-09-17T00:00:00Z	2025-02-11T15:20:00Z	1	BB22_2CS	SRP348946	0.2-3m
SRR32311534	AMPLICON	602	31943926	PRJNA785606	SAMN46781024	MIMARKS.survey,MIGS/MIMS/MIMARKS.water	18355236	DALHOUSIE UNIVERSITY	2022-01-07	public	fastq,run.zq,sra	gs,ncbi,s3	gs.us-east1,ncbi.public,s3.us-east-1	1	marine biome (ENVO:00000447)	natural harbour (ENVO:00000465)	coastal seawater (ENVO:00002150)	SRX27647262	uncalculated	uncalculated	Atlantic Ocean: Bedford Basin	Illumina MiSeq	44.6936 N 63.6403 W	BB22_1AS_V4V5	PAIRED	PCR	METAGENOMIC	marine metagenome	ILLUMINA	2025-09-17T00:00:00Z	2025-02-11T15:19:00Z	1	BB22_1AS	SRP348946	0.2-3m
SRR32311535	AMPLICON	602	30602670	PRJNA785606	SAMN46781094	MIMARKS.survey,MIGS/MIMS/MIMARKS.water	18507537	DALHOUSIE UNIVERSITY	2022-02-10	public	fastq,run.zq,sra	gs,ncbi,s3	gs.us-east1,ncbi.public,s3.us-east-1	60	marine biome (ENVO:00000447)	natural harbour (ENVO:00000465)	coastal seawater (ENVO:00002150)	SRX27647261	uncalculated	uncalculated	Atlantic Ocean: Bedford Basin	Illumina MiSeq	44.6936 N 63.6403 W	BB22_5DS_V4V5	PAIRED	PCR	METAGENOMIC	marine metagenome	ILLUMINA	2025-09-17T00:00:00Z	2025-02-11T15:19:00Z	1	BB22_5DS	SRP348946	0.2-3m
SRR32311536	AMPLICON	602	20776826	PRJNA785606	SAMN46781029	MIMARKS.survey,MIGS/MIMS/MIMARKS.water	12305068	DALHOUSIE UNIVERSITY	2022-01-07	public	fastq,run.zq,sra	gs,ncbi,s3	gs.us-east1,ncbi.public,s3.us-east-1	10	marine biome (ENVO:00000447)	natural harbour (ENVO:00000465)	coastal seawater (ENVO:00002150)	SRX27647260	uncalculated	uncalculated	Atlantic Ocean: Bedford Basin	Illumina MiSeq	44.6936 N 63.6403 W	BB22_1CL_V4V5	PAIRED	PCR	METAGENOMIC	marine metagenome	ILLUMINA	2025-09-17T00:00:00Z	2025-02-11T15:19:00Z	1	BB22_1CL	SRP348946	>3m
SRR32311537	AMPLICON	602	27764240	PRJNA785606	SAMN46781095	MIMARKS.survey,MIGS/MIMS/MIMARKS.water	15078995	DALHOUSIE UNIVERSITY	2022-02-10	public	fastq,run.zq,sra	gs,ncbi,s3	gs.us-east1,ncbi.public,s3.us-east-1	60	marine biome (ENVO:00000447)	natural harbour (ENVO:00000465)	coastal seawater (ENVO:00002150)	SRX27647259	uncalculated	uncalculated	Atlantic Ocean: Bedford Basin	Illumina MiSeq	44.6936 N 63.6403 W	BB22_5DP_V4V5	PAIRED	PCR	METAGENOMIC	marine metagenome	ILLUMINA	2025-09-17T00:00:00Z	2025-02-11T15:18:00Z	1	BB22_5DP	SRP348946	Pooled
SRR32311538	AMPLICON	602	21373408	PRJNA785606	SAMN46781093	MIMARKS.survey,MIGS/MIMS/MIMARKS.water	12715707	DALHOUSIE UNIVERSITY	2022-02-10	public	fastq,run.zq,sra	gs,ncbi,s3	gs.us-east1,ncbi.public,s3.us-east-1	60	marine biome (ENVO:00000447)	natural harbour (ENVO:00000465)	coastal seawater (ENVO:00002150)	SRX27647258	uncalculated	uncalculated	Atlantic Ocean: Bedford Basin	Illumina MiSeq	44.6936 N 63.6403 W	BB22_5DL_V4V5	PAIRED	PCR	METAGENOMIC	marine metagenome	ILLUMINA	2025-09-17T00:00:00Z	2025-02-11T15:20:00Z	1	BB22_5DL	SRP348946	>3m
SRR32311539	AMPLICON	602	27382572	PRJNA785606	SAMN46781092	MIMARKS.survey,MIGS/MIMS/MIMARKS.water	15992109	DALHOUSIE UNIVERSITY	2022-02-10	public	fastq,run.zq,sra	gs,ncbi,s3	gs.us-east1,ncbi.public,s3.us-east-1	60	marine biome (ENVO:00000447)	natural harbour (ENVO:00000465)	coastal seawater (ENVO:00002150)	SRX27647257	uncalculated	uncalculated	Atlantic Ocean: Bedford Basin	Illumina MiSeq	44.6936 N 63.6403 W	BB22_5D_V4V5	PAIRED	PCR	METAGENOMIC	marine metagenome	ILLUMINA	2025-09-17T00:00:00Z	2025-02-11T15:22:00Z	1	BB22_5D	SRP348946	>0.2m
SRR32311540	AMPLICON	602	39200434	PRJNA785606	SAMN46781088	MIMARKS.survey,MIGS/MIMS/MIMARKS.water	22932533	DALHOUSIE UNIVERSITY	2022-02-10	public	fastq,run.zq,sra	gs,ncbi,s3	gs.us-east1,ncbi.public,s3.us-east-1	10	marine biome (ENVO:00000447)	natural harbour (ENVO:00000465)	coastal seawater (ENVO:00002150)	SRX27647256	uncalculated	uncalculated	Atlantic Ocean: Bedford Basin	Illumina MiSeq	44.6936 N 63.6403 W	BB22_5CS_V4V5	PAIRED	PCR	METAGENOMIC	marine metagenome	ILLUMINA	2025-09-17T00:00:00Z	2025-02-11T15:21:00Z	1	BB22_5CS	SRP348946	0.2-3m
SRR32311541	AMPLICON	602	13307210	PRJNA785606	SAMN46781087	MIMARKS.survey,MIGS/MIMS/MIMARKS.water	7756907	DALHOUSIE UNIVERSITY	2022-02-10	public	fastq,run.zq,sra	gs,ncbi,s3	gs.us-east1,ncbi.public,s3.us-east-1	10	marine biome (ENVO:00000447)	natural harbour (ENVO:00000465)	coastal seawater (ENVO:00002150)	SRX27647255	uncalculated	uncalculated	Atlantic Ocean: Bedford Basin	Illumina MiSeq	44.6936 N 63.6403 W	BB22_5CL_V4V5	PAIRED	PCR	METAGENOMIC	marine metagenome	ILLUMINA	2025-09-17T00:00:00Z	2025-02-11T15:18:00Z	1	BB22_5CL	SRP348946	>3m
SRR32311542	AMPLICON	602	28554064	PRJNA785606	SAMN46781086	MIMARKS.survey,MIGS/MIMS/MIMARKS.water	16691721	DALHOUSIE UNIVERSITY	2022-02-10	public	fastq,run.zq,sra	gs,ncbi,s3	gs.us-east1,ncbi.public,s3.us-east-1	10	marine biome (ENVO:00000447)	natural harbour (ENVO:00000465)	coastal seawater (ENVO:00002150)	SRX27647254	uncalculated	uncalculated	Atlantic Ocean: Bedford Basin	Illumina MiSeq	44.6936 N 63.6403 W	BB22_5C_V4V5	PAIRED	PCR	METAGENOMIC	marine metagenome	ILLUMINA	2025-09-17T00:00:00Z	2025-02-11T15:19:00Z	1	BB22_5C	SRP348946	>0.2m
SRR32311543	AMPLICON	602	31047548	PRJNA785606	SAMN46781085	MIMARKS.survey,MIGS/MIMS/MIMARKS.water	17863407	DALHOUSIE UNIVERSITY	2022-02-10	public	fastq,run.zq,sra	gs,ncbi,s3	gs.us-east1,ncbi.public,s3.us-east-1	5	marine biome (ENVO:00000447)	natural harbour (ENVO:00000465)	coastal seawater (ENVO:00002150)	SRX27647253	uncalculated	uncalculated	Atlantic Ocean: Bedford Basin	Illumina MiSeq	44.6936 N 63.6403 W	BB22_5BS_V4V5	PAIRED	PCR	METAGENOMIC	marine metagenome	ILLUMINA	2025-09-17T00:00:00Z	2025-02-11T15:19:00Z	1	BB22_5BS	SRP348946	0.2-3m
SRR32311544	AMPLICON	602	4490318	PRJNA785606	SAMN46781084	MIMARKS.survey,MIGS/MIMS/MIMARKS.water	2638461	DALHOUSIE UNIVERSITY	2022-02-10	public	fastq,run.zq,sra	gs,ncbi,s3	gs.us-east1,ncbi.public,s3.us-east-1	5	marine biome (ENVO:00000447)	natural harbour (ENVO:00000465)	coastal seawater (ENVO:00002150)	SRX27647252	uncalculated	uncalculated	Atlantic Ocean: Bedford Basin	Illumina MiSeq	44.6936 N 63.6403 W	BB22_5BL_V4V5	PAIRED	PCR	METAGENOMIC	marine metagenome	ILLUMINA	2025-09-17T00:00:00Z	2025-02-11T15:20:00Z	1	BB22_5BL	SRP348946	>3m
SRR32311545	AMPLICON	602	34441624	PRJNA785606	SAMN46781083	MIMARKS.survey,MIGS/MIMS/MIMARKS.water	20083648	DALHOUSIE UNIVERSITY	2022-02-10	public	fastq,run.zq,sra	gs,ncbi,s3	gs.us-east1,ncbi.public,s3.us-east-1	5	marine biome (ENVO:00000447)	natural harbour (ENVO:00000465)	coastal seawater (ENVO:00002150)	SRX27647251	uncalculated	uncalculated	Atlantic Ocean: Bedford Basin	Illumina MiSeq	44.6936 N 63.6403 W	BB22_5B_V4V5	PAIRED	PCR	METAGENOMIC	marine metagenome	ILLUMINA	2025-09-17T00:00:00Z	2025-02-11T15:20:00Z	1	BB22_5B	SRP348946	>0.2m
SRR32311546	AMPLICON	602	24871028	PRJNA785606	SAMN46781082	MIMARKS.survey,MIGS/MIMS/MIMARKS.water	14753015	DALHOUSIE UNIVERSITY	2022-02-10	public	fastq,run.zq,sra	gs,ncbi,s3	gs.us-east1,ncbi.public,s3.us-east-1	1	marine biome (ENVO:00000447)	natural harbour (ENVO:00000465)	coastal seawater (ENVO:00002150)	SRX27647250	uncalculated	uncalculated	Atlantic Ocean: Bedford Basin	Illumina MiSeq	44.6936 N 63.6403 W	BB22_5AS_V4V5	PAIRED	PCR	METAGENOMIC	marine metagenome	ILLUMINA	2025-09-17T00:00:00Z	2025-02-11T15:19:00Z	1	BB22_5AS	SRP348946	0.2-3m
SRR32311547	AMPLICON	602	41615658	PRJNA785606	SAMN46781028	MIMARKS.survey,MIGS/MIMS/MIMARKS.water	23991290	DALHOUSIE UNIVERSITY	2022-01-07	public	fastq,run.zq,sra	gs,ncbi,s3	gs.us-east1,ncbi.public,s3.us-east-1	10	marine biome (ENVO:00000447)	natural harbour (ENVO:00000465)	coastal seawater (ENVO:00002150)	SRX27647249	uncalculated	uncalculated	Atlantic Ocean: Bedford Basin	Illumina MiSeq	44.6936 N 63.6403 W	BB22_1C_V4V5	PAIRED	PCR	METAGENOMIC	marine metagenome	ILLUMINA	2025-09-17T00:00:00Z	2025-02-11T15:20:00Z	1	BB22_1C	SRP348946	>0.2m
SRR32311548	AMPLICON	602	7169218	PRJNA785606	SAMN46781081	MIMARKS.survey,MIGS/MIMS/MIMARKS.water	4316671	DALHOUSIE UNIVERSITY	2022-02-10	public	fastq,run.zq,sra	gs,ncbi,s3	gs.us-east1,ncbi.public,s3.us-east-1	1	marine biome (ENVO:00000447)	natural harbour (ENVO:00000465)	coastal seawater (ENVO:00002150)	SRX27647248	uncalculated	uncalculated	Atlantic Ocean: Bedford Basin	Illumina MiSeq	44.6936 N 63.6403 W	BB22_5AL_V4V5	PAIRED	PCR	METAGENOMIC	marine metagenome	ILLUMINA	2025-09-17T00:00:00Z	2025-02-11T15:19:00Z	1	BB22_5AL	SRP348946	>3m
SRR32311549	AMPLICON	602	9117892	PRJNA785606	SAMN46781080	MIMARKS.survey,MIGS/MIMS/MIMARKS.water	5397613	DALHOUSIE UNIVERSITY	2022-02-10	public	fastq,run.zq,sra	gs,ncbi,s3	gs.us-east1,ncbi.public,s3.us-east-1	1	marine biome (ENVO:00000447)	natural harbour (ENVO:00000465)	coastal seawater (ENVO:00002150)	SRX27647247	uncalculated	uncalculated	Atlantic Ocean: Bedford Basin	Illumina MiSeq	44.6936 N 63.6403 W	BB22_5A_V4V5	PAIRED	PCR	METAGENOMIC	marine metagenome	ILLUMINA	2025-09-17T00:00:00Z	2025-02-11T15:18:00Z	1	BB22_5A	SRP348946	>0.2m
SRR32311550	AMPLICON	602	31889746	PRJNA785606	SAMN46781076	MIMARKS.survey,MIGS/MIMS/MIMARKS.water	18267262	DALHOUSIE UNIVERSITY	2022-02-02	public	fastq,run.zq,sra	gs,ncbi,s3	gs.us-east1,ncbi.public,s3.us-east-1	30	marine biome (ENVO:00000447)	natural harbour (ENVO:00000465)	coastal seawater (ENVO:00002150)	SRX27647246	uncalculated	uncalculated	Atlantic Ocean: Bedford Basin	Illumina MiSeq	44.6936 N 63.6403 W	BB22_4ES_V4V5	PAIRED	PCR	METAGENOMIC	marine metagenome	ILLUMINA	2025-09-17T00:00:00Z	2025-02-11T15:21:00Z	1	BB22_4ES	SRP348946	0.2-3m
SRR32311551	AMPLICON	602	4301892	PRJNA785606	SAMN46781075	MIMARKS.survey,MIGS/MIMS/MIMARKS.water	2660843	DALHOUSIE UNIVERSITY	2022-02-02	public	fastq,run.zq,sra	gs,ncbi,s3	gs.us-east1,ncbi.public,s3.us-east-1	30	marine biome (ENVO:00000447)	natural harbour (ENVO:00000465)	coastal seawater (ENVO:00002150)	SRX27647245	uncalculated	uncalculated	Atlantic Ocean: Bedford Basin	Illumina MiSeq	44.6936 N 63.6403 W	BB22_4EL_V4V5	PAIRED	PCR	METAGENOMIC	marine metagenome	ILLUMINA	2025-09-17T00:00:00Z	2025-02-11T15:18:00Z	1	BB22_4EL	SRP348946	>3m
SRR32311552	AMPLICON	602	34754664	PRJNA785606	SAMN46781074	MIMARKS.survey,MIGS/MIMS/MIMARKS.water	20023246	DALHOUSIE UNIVERSITY	2022-02-02	public	fastq,run.zq,sra	gs,ncbi,s3	gs.us-east1,ncbi.public,s3.us-east-1	30	marine biome (ENVO:00000447)	natural harbour (ENVO:00000465)	coastal seawater (ENVO:00002150)	SRX27647244	uncalculated	uncalculated	Atlantic Ocean: Bedford Basin	Illumina MiSeq	44.6936 N 63.6403 W	BB22_4E_V4V5	PAIRED	PCR	METAGENOMIC	marine metagenome	ILLUMINA	2025-09-17T00:00:00Z	2025-02-11T15:20:00Z	1	BB22_4E	SRP348946	>0.2m
SRR32311553	AMPLICON	602	36662402	PRJNA785606	SAMN46781079	MIMARKS.survey,MIGS/MIMS/MIMARKS.water	21184585	DALHOUSIE UNIVERSITY	2022-02-02	public	fastq,run.zq,sra	gs,ncbi,s3	gs.us-east1,ncbi.public,s3.us-east-1	60	marine biome (ENVO:00000447)	natural harbour (ENVO:00000465)	coastal seawater (ENVO:00002150)	SRX27647243	uncalculated	uncalculated	Atlantic Ocean: Bedford Basin	Illumina MiSeq	44.6936 N 63.6403 W	BB22_4DS_V4V5	PAIRED	PCR	METAGENOMIC	marine metagenome	ILLUMINA	2025-09-17T00:00:00Z	2025-02-11T15:19:00Z	1	BB22_4DS	SRP348946	0.2-3m
SRR32311554	AMPLICON	602	31447276	PRJNA785606	SAMN46781078	MIMARKS.survey,MIGS/MIMS/MIMARKS.water	18981390	DALHOUSIE UNIVERSITY	2022-02-02	public	fastq,run.zq,sra	gs,ncbi,s3	gs.us-east1,ncbi.public,s3.us-east-1	60	marine biome (ENVO:00000447)	natural harbour (ENVO:00000465)	coastal seawater (ENVO:00002150)	SRX27647242	uncalculated	uncalculated	Atlantic Ocean: Bedford Basin	Illumina MiSeq	44.6936 N 63.6403 W	BB22_4DL_V4V5	PAIRED	PCR	METAGENOMIC	marine metagenome	ILLUMINA	2025-09-17T00:00:00Z	2025-02-11T15:18:00Z	1	BB22_4DL	SRP348946	>3m
SRR32311555	AMPLICON	602	17554320	PRJNA785606	SAMN46781077	MIMARKS.survey,MIGS/MIMS/MIMARKS.water	10230309	DALHOUSIE UNIVERSITY	2022-02-02	public	fastq,run.zq,sra	gs,ncbi,s3	gs.us-east1,ncbi.public,s3.us-east-1	60	marine biome (ENVO:00000447)	natural harbour (ENVO:00000465)	coastal seawater (ENVO:00002150)	SRX27647241	uncalculated	uncalculated	Atlantic Ocean: Bedford Basin	Illumina MiSeq	44.6936 N 63.6403 W	BB22_4D_V4V5	PAIRED	PCR	METAGENOMIC	marine metagenome	ILLUMINA	2025-09-17T00:00:00Z	2025-02-11T15:20:00Z	1	BB22_4D	SRP348946	>0.2m
SRR32311556	AMPLICON	602	30390766	PRJNA785606	SAMN46781073	MIMARKS.survey,MIGS/MIMS/MIMARKS.water	17418135	DALHOUSIE UNIVERSITY	2022-02-02	public	fastq,run.zq,sra	gs,ncbi,s3	gs.us-east1,ncbi.public,s3.us-east-1	10	marine biome (ENVO:00000447)	natural harbour (ENVO:00000465)	coastal seawater (ENVO:00002150)	SRX27647240	uncalculated	uncalculated	Atlantic Ocean: Bedford Basin	Illumina MiSeq	44.6936 N 63.6403 W	BB22_4CS_V4V5	PAIRED	PCR	METAGENOMIC	marine metagenome	ILLUMINA	2025-09-17T00:00:00Z	2025-02-11T15:18:00Z	1	BB22_4CS	SRP348946	0.2-3m
SRR32311557	AMPLICON	602	4478880	PRJNA785606	SAMN46781072	MIMARKS.survey,MIGS/MIMS/MIMARKS.water	2613085	DALHOUSIE UNIVERSITY	2022-02-02	public	fastq,run.zq,sra	gs,ncbi,s3	gs.us-east1,ncbi.public,s3.us-east-1	10	marine biome (ENVO:00000447)	natural harbour (ENVO:00000465)	coastal seawater (ENVO:00002150)	SRX27647239	uncalculated	uncalculated	Atlantic Ocean: Bedford Basin	Illumina MiSeq	44.6936 N 63.6403 W	BB22_4CL_V4V5	PAIRED	PCR	METAGENOMIC	marine metagenome	ILLUMINA	2025-09-17T00:00:00Z	2025-02-11T15:18:00Z	1	BB22_4CL	SRP348946	>3m
SRR32311558	AMPLICON	602	42708890	PRJNA785606	SAMN46781027	MIMARKS.survey,MIGS/MIMS/MIMARKS.water	24859928	DALHOUSIE UNIVERSITY	2022-01-07	public	fastq,run.zq,sra	gs,ncbi,s3	gs.us-east1,ncbi.public,s3.us-east-1	5	marine biome (ENVO:00000447)	natural harbour (ENVO:00000465)	coastal seawater (ENVO:00002150)	SRX27647238	uncalculated	uncalculated	Atlantic Ocean: Bedford Basin	Illumina MiSeq	44.6936 N 63.6403 W	BB22_1BS_V4V5	PAIRED	PCR	METAGENOMIC	marine metagenome	ILLUMINA	2025-09-17T00:00:00Z	2025-02-11T15:19:00Z	1	BB22_1BS	SRP348946	0.2-3m
SRR32311559	AMPLICON	602	22530452	PRJNA785606	SAMN46781071	MIMARKS.survey,MIGS/MIMS/MIMARKS.water	12913157	DALHOUSIE UNIVERSITY	2022-02-02	public	fastq,run.zq,sra	gs,ncbi,s3	gs.us-east1,ncbi.public,s3.us-east-1	10	marine biome (ENVO:00000447)	natural harbour (ENVO:00000465)	coastal seawater (ENVO:00002150)	SRX27647237	uncalculated	uncalculated	Atlantic Ocean: Bedford Basin	Illumina MiSeq	44.6936 N 63.6403 W	BB22_4C_V4V5	PAIRED	PCR	METAGENOMIC	marine metagenome	ILLUMINA	2025-09-17T00:00:00Z	2025-02-11T15:18:00Z	1	BB22_4C	SRP348946	>0.2m
SRR32311560	AMPLICON	602	32828264	PRJNA785606	SAMN46781070	MIMARKS.survey,MIGS/MIMS/MIMARKS.water	18916416	DALHOUSIE UNIVERSITY	2022-02-02	public	fastq,run.zq,sra	gs,ncbi,s3	gs.us-east1,ncbi.public,s3.us-east-1	5	marine biome (ENVO:00000447)	natural harbour (ENVO:00000465)	coastal seawater (ENVO:00002150)	SRX27647236	uncalculated	uncalculated	Atlantic Ocean: Bedford Basin	Illumina MiSeq	44.6936 N 63.6403 W	BB22_4BS_V4V5	PAIRED	PCR	METAGENOMIC	marine metagenome	ILLUMINA	2025-09-17T00:00:00Z	2025-02-11T15:20:00Z	1	BB22_4BS	SRP348946	0.2-3m
SRR32311561	AMPLICON	602	13587742	PRJNA785606	SAMN46781069	MIMARKS.survey,MIGS/MIMS/MIMARKS.water	7763219	DALHOUSIE UNIVERSITY	2022-02-02	public	fastq,run.zq,sra	gs,ncbi,s3	gs.us-east1,ncbi.public,s3.us-east-1	5	marine biome (ENVO:00000447)	natural harbour (ENVO:00000465)	coastal seawater (ENVO:00002150)	SRX27647235	uncalculated	uncalculated	Atlantic Ocean: Bedford Basin	Illumina MiSeq	44.6936 N 63.6403 W	BB22_4BL_V4V5	PAIRED	PCR	METAGENOMIC	marine metagenome	ILLUMINA	2025-09-17T00:00:00Z	2025-02-11T15:21:00Z	1	BB22_4BL	SRP348946	>3m
SRR32311562	AMPLICON	602	27024984	PRJNA785606	SAMN46781068	MIMARKS.survey,MIGS/MIMS/MIMARKS.water	16944776	DALHOUSIE UNIVERSITY	2022-02-02	public	fastq,run.zq,sra	gs,ncbi,s3	gs.us-east1,ncbi.public,s3.us-east-1	5	marine biome (ENVO:00000447)	natural harbour (ENVO:00000465)	coastal seawater (ENVO:00002150)	SRX27647234	uncalculated	uncalculated	Atlantic Ocean: Bedford Basin	Illumina MiSeq	44.6936 N 63.6403 W	BB22_4B_V4V5	PAIRED	PCR	METAGENOMIC	marine metagenome	ILLUMINA	2025-09-17T00:00:00Z	2025-02-11T15:18:00Z	1	BB22_4B	SRP348946	>0.2m
SRR32311563	AMPLICON	602	38393754	PRJNA785606	SAMN46781220	MIMARKS.survey,MIGS/MIMS/MIMARKS.water	20773496	DALHOUSIE UNIVERSITY	2022-04-07	public	fastq,run.zq,sra	gs,ncbi,s3	gs.us-east1,ncbi.public,s3.us-east-1	10	marine biome (ENVO:00000447)	natural harbour (ENVO:00000465)	coastal seawater (ENVO:00002150)	SRX27647233	uncalculated	uncalculated	Atlantic Ocean: Bedford Basin	Illumina MiSeq	44.6936 N 63.6403 W	BB22_13CS_V4V5	PAIRED	PCR	METAGENOMIC	marine metagenome	ILLUMINA	2025-09-17T00:00:00Z	2025-02-11T15:19:00Z	1	BB22_13CS	SRP348946	0.2-3m
SRR32311564	AMPLICON	602	52982020	PRJNA785606	SAMN46781221	MIMARKS.survey,MIGS/MIMS/MIMARKS.water	28305098	DALHOUSIE UNIVERSITY	2022-04-07	public	fastq,run.zq,sra	gs,ncbi,s3	gs.us-east1,ncbi.public,s3.us-east-1	10	marine biome (ENVO:00000447)	natural harbour (ENVO:00000465)	coastal seawater (ENVO:00002150)	SRX27647232	uncalculated	uncalculated	Atlantic Ocean: Bedford Basin	Illumina MiSeq	44.6936 N 63.6403 W	BB22_13CP_V4V5	PAIRED	PCR	METAGENOMIC	marine metagenome	ILLUMINA	2025-09-17T00:00:00Z	2025-02-11T15:19:00Z	1	BB22_13CP	SRP348946	Pooled
SRR32311565	AMPLICON	602	27962298	PRJNA785606	SAMN46781219	MIMARKS.survey,MIGS/MIMS/MIMARKS.water	15379272	DALHOUSIE UNIVERSITY	2022-04-07	public	fastq,run.zq,sra	gs,ncbi,s3	gs.us-east1,ncbi.public,s3.us-east-1	10	marine biome (ENVO:00000447)	natural harbour (ENVO:00000465)	coastal seawater (ENVO:00002150)	SRX27647231	uncalculated	uncalculated	Atlantic Ocean: Bedford Basin	Illumina MiSeq	44.6936 N 63.6403 W	BB22_13CL_V4V5	PAIRED	PCR	METAGENOMIC	marine metagenome	ILLUMINA	2025-09-17T00:00:00Z	2025-02-11T15:18:00Z	1	BB22_13CL	SRP348946	>3m
SRR32311566	AMPLICON	602	633304	PRJNA785606	SAMN46781218	MIMARKS.survey,MIGS/MIMS/MIMARKS.water	518313	DALHOUSIE UNIVERSITY	2022-04-07	public	fastq,run.zq,sra	gs,ncbi,s3	gs.us-east1,ncbi.public,s3.us-east-1	10	marine biome (ENVO:00000447)	natural harbour (ENVO:00000465)	coastal seawater (ENVO:00002150)	SRX27647230	uncalculated	uncalculated	Atlantic Ocean: Bedford Basin	Illumina MiSeq	44.6936 N 63.6403 W	BB22_13C_V4V5	PAIRED	PCR	METAGENOMIC	marine metagenome	ILLUMINA	2025-09-17T00:00:00Z	2025-02-11T15:19:00Z	1	BB22_13C	SRP348946	>0.2m
SRR32311567	AMPLICON	602	53812780	PRJNA785606	SAMN46781216	MIMARKS.survey,MIGS/MIMS/MIMARKS.water	28528299	DALHOUSIE UNIVERSITY	2022-04-07	public	fastq,run.zq,sra	gs,ncbi,s3	gs.us-east1,ncbi.public,s3.us-east-1	5	marine biome (ENVO:00000447)	natural harbour (ENVO:00000465)	coastal seawater (ENVO:00002150)	SRX27647229	uncalculated	uncalculated	Atlantic Ocean: Bedford Basin	Illumina MiSeq	44.6936 N 63.6403 W	BB22_13BS_V4V5	PAIRED	PCR	METAGENOMIC	marine metagenome	ILLUMINA	2025-09-17T00:00:00Z	2025-02-11T15:21:00Z	1	BB22_13BS	SRP348946	0.2-3m
SRR32311568	AMPLICON	602	62709738	PRJNA785606	SAMN46781217	MIMARKS.survey,MIGS/MIMS/MIMARKS.water	33205617	DALHOUSIE UNIVERSITY	2022-04-07	public	fastq,run.zq,sra	gs,ncbi,s3	gs.us-east1,ncbi.public,s3.us-east-1	5	marine biome (ENVO:00000447)	natural harbour (ENVO:00000465)	coastal seawater (ENVO:00002150)	SRX27647228	uncalculated	uncalculated	Atlantic Ocean: Bedford Basin	Illumina MiSeq	44.6936 N 63.6403 W	BB22_13BP_V4V5	PAIRED	PCR	METAGENOMIC	marine metagenome	ILLUMINA	2025-09-17T00:00:00Z	2025-02-11T15:21:00Z	1	BB22_13BP	SRP348946	Pooled
SRR32311569	AMPLICON	602	9222038	PRJNA785606	SAMN46781215	MIMARKS.survey,MIGS/MIMS/MIMARKS.water	4875716	DALHOUSIE UNIVERSITY	2022-04-07	public	fastq,run.zq,sra	gs,ncbi,s3	gs.us-east1,ncbi.public,s3.us-east-1	5	marine biome (ENVO:00000447)	natural harbour (ENVO:00000465)	coastal seawater (ENVO:00002150)	SRX27647227	uncalculated	uncalculated	Atlantic Ocean: Bedford Basin	Illumina MiSeq	44.6936 N 63.6403 W	BB22_13BL_V4V5	PAIRED	PCR	METAGENOMIC	marine metagenome	ILLUMINA	2025-09-17T00:00:00Z	2025-02-11T15:19:00Z	1	BB22_13BL	SRP348946	>3m
SRR32311570	AMPLICON	602	14120512	PRJNA785606	SAMN46781214	MIMARKS.survey,MIGS/MIMS/MIMARKS.water	7496748	DALHOUSIE UNIVERSITY	2022-04-07	public	fastq,run.zq,sra	gs,ncbi,s3	gs.us-east1,ncbi.public,s3.us-east-1	5	marine biome (ENVO:00000447)	natural harbour (ENVO:00000465)	coastal seawater (ENVO:00002150)	SRX27647226	uncalculated	uncalculated	Atlantic Ocean: Bedford Basin	Illumina MiSeq	44.6936 N 63.6403 W	BB22_13B_V4V5	PAIRED	PCR	METAGENOMIC	marine metagenome	ILLUMINA	2025-09-17T00:00:00Z	2025-02-11T15:18:00Z	1	BB22_13B	SRP348946	>0.2m
SRR32311571	AMPLICON	602	29133188	PRJNA785606	SAMN46781213	MIMARKS.survey,MIGS/MIMS/MIMARKS.water	16522297	DALHOUSIE UNIVERSITY	2022-04-07	public	fastq,run.zq,sra	gs,ncbi,s3	gs.us-east1,ncbi.public,s3.us-east-1	1	marine biome (ENVO:00000447)	natural harbour (ENVO:00000465)	coastal seawater (ENVO:00002150)	SRX27647225	uncalculated	uncalculated	Atlantic Ocean: Bedford Basin	Illumina MiSeq	44.6936 N 63.6403 W	BB22_13AS_V4V5	PAIRED	PCR	METAGENOMIC	marine metagenome	ILLUMINA	2025-09-17T00:00:00Z	2025-02-11T15:20:00Z	1	BB22_13AS	SRP348946	0.2-3m
SRR32311572	AMPLICON	602	32086600	PRJNA785606	SAMN46781212	MIMARKS.survey,MIGS/MIMS/MIMARKS.water	16753400	DALHOUSIE UNIVERSITY	2022-04-07	public	fastq,run.zq,sra	gs,ncbi,s3	gs.us-east1,ncbi.public,s3.us-east-1	1	marine biome (ENVO:00000447)	natural harbour (ENVO:00000465)	coastal seawater (ENVO:00002150)	SRX27647224	uncalculated	uncalculated	Atlantic Ocean: Bedford Basin	Illumina MiSeq	44.6936 N 63.6403 W	BB22_13AL_V4V5	PAIRED	PCR	METAGENOMIC	marine metagenome	ILLUMINA	2025-09-17T00:00:00Z	2025-02-11T15:19:00Z	1	BB22_13AL	SRP348946	>3m
SRR32311573	AMPLICON	602	26320644	PRJNA785606	SAMN46781041	MIMARKS.survey,MIGS/MIMS/MIMARKS.water	15499911	DALHOUSIE UNIVERSITY	2022-01-12	public	fastq,run.zq,sra	gs,ncbi,s3	gs.us-east1,ncbi.public,s3.us-east-1	10	marine biome (ENVO:00000447)	natural harbour (ENVO:00000465)	coastal seawater (ENVO:00002150)	SRX27647223	uncalculated	uncalculated	Atlantic Ocean: Bedford Basin	Illumina MiSeq	44.6936 N 63.6403 W	BB22_2CL_V4V5	PAIRED	PCR	METAGENOMIC	marine metagenome	ILLUMINA	2025-09-17T00:00:00Z	2025-02-11T15:18:00Z	1	BB22_2CL	SRP348946	>3m
SRR32311574	AMPLICON	602	16535736	PRJNA785606	SAMN46781211	MIMARKS.survey,MIGS/MIMS/MIMARKS.water	8791952	DALHOUSIE UNIVERSITY	2022-04-07	public	fastq,run.zq,sra	gs,ncbi,s3	gs.us-east1,ncbi.public,s3.us-east-1	1	marine biome (ENVO:00000447)	natural harbour (ENVO:00000465)	coastal seawater (ENVO:00002150)	SRX27647222	uncalculated	uncalculated	Atlantic Ocean: Bedford Basin	Illumina MiSeq	44.6936 N 63.6403 W	BB22_13A_V4V5	PAIRED	PCR	METAGENOMIC	marine metagenome	ILLUMINA	2025-09-17T00:00:00Z	2025-02-11T15:21:00Z	1	BB22_13A	SRP348946	>0.2m
SRR32311575	AMPLICON	602	34552994	PRJNA785606	SAMN46781206	MIMARKS.survey,MIGS/MIMS/MIMARKS.water	19610012	DALHOUSIE UNIVERSITY	2022-03-31	public	fastq,run.zq,sra	gs,ncbi,s3	gs.us-east1,ncbi.public,s3.us-east-1	30	marine biome (ENVO:00000447)	natural harbour (ENVO:00000465)	coastal seawater (ENVO:00002150)	SRX27647221	uncalculated	uncalculated	Atlantic Ocean: Bedford Basin	Illumina MiSeq	44.6936 N 63.6403 W	BB22_12ES_V4V5	PAIRED	PCR	METAGENOMIC	marine metagenome	ILLUMINA	2025-09-17T00:00:00Z	2025-02-11T15:18:00Z	1	BB22_12ES	SRP348946	0.2-3m
SRR32311576	AMPLICON	602	5683482	PRJNA785606	SAMN46781205	MIMARKS.survey,MIGS/MIMS/MIMARKS.water	3105045	DALHOUSIE UNIVERSITY	2022-03-31	public	fastq,run.zq,sra	gs,ncbi,s3	gs.us-east1,ncbi.public,s3.us-east-1	30	marine biome (ENVO:00000447)	natural harbour (ENVO:00000465)	coastal seawater (ENVO:00002150)	SRX27647220	uncalculated	uncalculated	Atlantic Ocean: Bedford Basin	Illumina MiSeq	44.6936 N 63.6403 W	BB22_12EL_V4V5	PAIRED	PCR	METAGENOMIC	marine metagenome	ILLUMINA	2025-09-17T00:00:00Z	2025-02-11T15:20:00Z	1	BB22_12EL	SRP348946	>3m
SRR32311577	AMPLICON	602	11401880	PRJNA785606	SAMN46781204	MIMARKS.survey,MIGS/MIMS/MIMARKS.water	6448105	DALHOUSIE UNIVERSITY	2022-03-31	public	fastq,run.zq,sra	gs,ncbi,s3	gs.us-east1,ncbi.public,s3.us-east-1	30	marine biome (ENVO:00000447)	natural harbour (ENVO:00000465)	coastal seawater (ENVO:00002150)	SRX27647219	uncalculated	uncalculated	Atlantic Ocean: Bedford Basin	Illumina MiSeq	44.6936 N 63.6403 W	BB22_12E_V4V5	PAIRED	PCR	METAGENOMIC	marine metagenome	ILLUMINA	2025-09-17T00:00:00Z	2025-02-11T15:19:00Z	1	BB22_12E	SRP348946	>0.2m
SRR32311578	AMPLICON	602	45721298	PRJNA785606	SAMN46781209	MIMARKS.survey,MIGS/MIMS/MIMARKS.water	24523921	DALHOUSIE UNIVERSITY	2022-03-31	public	fastq,run.zq,sra	gs,ncbi,s3	gs.us-east1,ncbi.public,s3.us-east-1	60	marine biome (ENVO:00000447)	natural harbour (ENVO:00000465)	coastal seawater (ENVO:00002150)	SRX27647218	uncalculated	uncalculated	Atlantic Ocean: Bedford Basin	Illumina MiSeq	44.6936 N 63.6403 W	BB22_12DS_V4V5	PAIRED	PCR	METAGENOMIC	marine metagenome	ILLUMINA	2025-09-17T00:00:00Z	2025-02-11T15:20:00Z	1	BB22_12DS	SRP348946	0.2-3m
SRR32311579	AMPLICON	602	46972856	PRJNA785606	SAMN46781210	MIMARKS.survey,MIGS/MIMS/MIMARKS.water	25367488	DALHOUSIE UNIVERSITY	2022-03-31	public	fastq,run.zq,sra	gs,ncbi,s3	gs.us-east1,ncbi.public,s3.us-east-1	60	marine biome (ENVO:00000447)	natural harbour (ENVO:00000465)	coastal seawater (ENVO:00002150)	SRX27647217	uncalculated	uncalculated	Atlantic Ocean: Bedford Basin	Illumina MiSeq	44.6936 N 63.6403 W	BB22_12DP_V4V5	PAIRED	PCR	METAGENOMIC	marine metagenome	ILLUMINA	2025-09-17T00:00:00Z	2025-02-11T15:20:00Z	1	BB22_12DP	SRP348946	Pooled
SRR32311580	AMPLICON	602	8597162	PRJNA785606	SAMN46781208	MIMARKS.survey,MIGS/MIMS/MIMARKS.water	4710118	DALHOUSIE UNIVERSITY	2022-03-31	public	fastq,run.zq,sra	gs,ncbi,s3	gs.us-east1,ncbi.public,s3.us-east-1	60	marine biome (ENVO:00000447)	natural harbour (ENVO:00000465)	coastal seawater (ENVO:00002150)	SRX27647216	uncalculated	uncalculated	Atlantic Ocean: Bedford Basin	Illumina MiSeq	44.6936 N 63.6403 W	BB22_12DL_V4V5	PAIRED	PCR	METAGENOMIC	marine metagenome	ILLUMINA	2025-09-17T00:00:00Z	2025-02-11T15:19:00Z	1	BB22_12DL	SRP348946	>3m
SRR32311581	AMPLICON	602	6105484	PRJNA785606	SAMN46781207	MIMARKS.survey,MIGS/MIMS/MIMARKS.water	3685933	DALHOUSIE UNIVERSITY	2022-03-31	public	fastq,run.zq,sra	gs,ncbi,s3	gs.us-east1,ncbi.public,s3.us-east-1	60	marine biome (ENVO:00000447)	natural harbour (ENVO:00000465)	coastal seawater (ENVO:00002150)	SRX27647215	uncalculated	uncalculated	Atlantic Ocean: Bedford Basin	Illumina MiSeq	44.6936 N 63.6403 W	BB22_12D_V4V5	PAIRED	PCR	METAGENOMIC	marine metagenome	ILLUMINA	2025-09-17T00:00:00Z	2025-02-11T15:19:00Z	1	BB22_12D	SRP348946	>0.2m
SRR32311582	AMPLICON	602	58304302	PRJNA785606	SAMN46781202	MIMARKS.survey,MIGS/MIMS/MIMARKS.water	30992166	DALHOUSIE UNIVERSITY	2022-03-31	public	fastq,run.zq,sra	gs,ncbi,s3	gs.us-east1,ncbi.public,s3.us-east-1	10	marine biome (ENVO:00000447)	natural harbour (ENVO:00000465)	coastal seawater (ENVO:00002150)	SRX27647214	uncalculated	uncalculated	Atlantic Ocean: Bedford Basin	Illumina MiSeq	44.6936 N 63.6403 W	BB22_12CS_V4V5	PAIRED	PCR	METAGENOMIC	marine metagenome	ILLUMINA	2025-09-17T00:00:00Z	2025-02-11T15:19:00Z	1	BB22_12CS	SRP348946	0.2-3m
SRR32311583	AMPLICON	602	52172932	PRJNA785606	SAMN46781203	MIMARKS.survey,MIGS/MIMS/MIMARKS.water	28205228	DALHOUSIE UNIVERSITY	2022-03-31	public	fastq,run.zq,sra	gs,ncbi,s3	gs.us-east1,ncbi.public,s3.us-east-1	10	marine biome (ENVO:00000447)	natural harbour (ENVO:00000465)	coastal seawater (ENVO:00002150)	SRX27647213	uncalculated	uncalculated	Atlantic Ocean: Bedford Basin	Illumina MiSeq	44.6936 N 63.6403 W	BB22_12CP_V4V5	PAIRED	PCR	METAGENOMIC	marine metagenome	ILLUMINA	2025-09-17T00:00:00Z	2025-02-11T15:18:00Z	1	BB22_12CP	SRP348946	Pooled
SRR32311584	AMPLICON	602	35082754	PRJNA785606	SAMN46781040	MIMARKS.survey,MIGS/MIMS/MIMARKS.water	20085106	DALHOUSIE UNIVERSITY	2022-01-12	public	fastq,run.zq,sra	gs,ncbi,s3	gs.us-east1,ncbi.public,s3.us-east-1	10	marine biome (ENVO:00000447)	natural harbour (ENVO:00000465)	coastal seawater (ENVO:00002150)	SRX27647212	uncalculated	uncalculated	Atlantic Ocean: Bedford Basin	Illumina MiSeq	44.6936 N 63.6403 W	BB22_2C_V4V5	PAIRED	PCR	METAGENOMIC	marine metagenome	ILLUMINA	2025-09-17T00:00:00Z	2025-02-11T15:20:00Z	1	BB22_2C	SRP348946	>0.2m
SRR32311585	AMPLICON	602	2255092	PRJNA785606	SAMN46781201	MIMARKS.survey,MIGS/MIMS/MIMARKS.water	1254430	DALHOUSIE UNIVERSITY	2022-03-31	public	fastq,run.zq,sra	gs,ncbi,s3	gs.us-east1,ncbi.public,s3.us-east-1	10	marine biome (ENVO:00000447)	natural harbour (ENVO:00000465)	coastal seawater (ENVO:00002150)	SRX27647211	uncalculated	uncalculated	Atlantic Ocean: Bedford Basin	Illumina MiSeq	44.6936 N 63.6403 W	BB22_12CL_V4V5	PAIRED	PCR	METAGENOMIC	marine metagenome	ILLUMINA	2025-09-17T00:00:00Z	2025-02-11T15:19:00Z	1	BB22_12CL	SRP348946	>3m
SRR32311586	AMPLICON	602	45150	PRJNA785606	SAMN46781200	MIMARKS.survey,MIGS/MIMS/MIMARKS.water	86277	DALHOUSIE UNIVERSITY	2022-03-31	public	fastq,run.zq,sra	gs,ncbi,s3	gs.us-east1,ncbi.public,s3.us-east-1	10	marine biome (ENVO:00000447)	natural harbour (ENVO:00000465)	coastal seawater (ENVO:00002150)	SRX27647210	uncalculated	uncalculated	Atlantic Ocean: Bedford Basin	Illumina MiSeq	44.6936 N 63.6403 W	BB22_12C_V4V5	PAIRED	PCR	METAGENOMIC	marine metagenome	ILLUMINA	2025-09-17T00:00:00Z	2025-02-11T15:19:00Z	1	BB22_12C	SRP348946		>0.2m
SRR32311587	AMPLICON	602	10627106	PRJNA785606	SAMN46781198	MIMARKS.survey,MIGS/MIMS/MIMARKS.water	5691386	DALHOUSIE UNIVERSITY	2022-03-31	public	fastq,run.zq,sra	gs,ncbi,s3	gs.us-east1,ncbi.public,s3.us-east-1	5	marine biome (ENVO:00000447)	natural harbour (ENVO:00000465)	coastal seawater (ENVO:00002150)	SRX27647209	uncalculated	uncalculated	Atlantic Ocean: Bedford Basin	Illumina MiSeq	44.6936 N 63.6403 W	BB22_12BS_V4V5	PAIRED	PCR	METAGENOMIC	marine metagenome	ILLUMINA	2025-09-17T00:00:00Z	2025-02-11T15:20:00Z	1	BB22_12BS	SRP348946	0.2-3m
SRR32311588	AMPLICON	602	9120300	PRJNA785606	SAMN46781199	MIMARKS.survey,MIGS/MIMS/MIMARKS.water	4947290	DALHOUSIE UNIVERSITY	2022-03-31	public	fastq,run.zq,sra	gs,ncbi,s3	gs.us-east1,ncbi.public,s3.us-east-1	5	marine biome (ENVO:00000447)	natural harbour (ENVO:00000465)	coastal seawater (ENVO:00002150)	SRX27647208	uncalculated	uncalculated	Atlantic Ocean: Bedford Basin	Illumina MiSeq	44.6936 N 63.6403 W	BB22_12BP_V4V5	PAIRED	PCR	METAGENOMIC	marine metagenome	ILLUMINA	2025-09-17T00:00:00Z	2025-02-11T15:19:00Z	1	BB22_12BP	SRP348946	Pooled
SRR32311589	AMPLICON	602	791028	PRJNA785606	SAMN46781197	MIMARKS.survey,MIGS/MIMS/MIMARKS.water	476774	DALHOUSIE UNIVERSITY	2022-03-31	public	fastq,run.zq,sra	gs,ncbi,s3	gs.us-east1,ncbi.public,s3.us-east-1	5	marine biome (ENVO:00000447)	natural harbour (ENVO:00000465)	coastal seawater (ENVO:00002150)	SRX27647207	uncalculated	uncalculated	Atlantic Ocean: Bedford Basin	Illumina MiSeq	44.6936 N 63.6403 W	BB22_12BL_V4V5	PAIRED	PCR	METAGENOMIC	marine metagenome	ILLUMINA	2025-09-17T00:00:00Z	2025-02-11T15:20:00Z	1	BB22_12BL	SRP348946	>3m
SRR32311590	AMPLICON	602	10425436	PRJNA785606	SAMN46781196	MIMARKS.survey,MIGS/MIMS/MIMARKS.water	5637839	DALHOUSIE UNIVERSITY	2022-03-31	public	fastq,run.zq,sra	gs,ncbi,s3	gs.us-east1,ncbi.public,s3.us-east-1	5	marine biome (ENVO:00000447)	natural harbour (ENVO:00000465)	coastal seawater (ENVO:00002150)	SRX27647206	uncalculated	uncalculated	Atlantic Ocean: Bedford Basin	Illumina MiSeq	44.6936 N 63.6403 W	BB22_12B_V4V5	PAIRED	PCR	METAGENOMIC	marine metagenome	ILLUMINA	2025-09-17T00:00:00Z	2025-02-11T15:18:00Z	1	BB22_12B	SRP348946	>0.2m
SRR32311591	AMPLICON	602	15650194	PRJNA785606	SAMN46781125	MIMARKS.survey,MIGS/MIMS/MIMARKS.water	8567885	DALHOUSIE UNIVERSITY	2022-02-22	public	fastq,run.zq,sra	gs,ncbi,s3	gs.us-east1,ncbi.public,s3.us-east-1	60	marine biome (ENVO:00000447)	natural harbour (ENVO:00000465)	coastal seawater (ENVO:00002150)	SRX27647205	uncalculated	uncalculated	Atlantic Ocean: Bedford Basin	Illumina MiSeq	44.6936 N 63.6403 W	BB22_7D_V4V5	PAIRED	PCR	METAGENOMIC	marine metagenome	ILLUMINA	2025-09-17T00:00:00Z	2025-02-11T15:20:00Z	1	BB22_7D	SRP348946	>0.2m
SRR32311592	AMPLICON	602	32841508	PRJNA785606	SAMN46781120	MIMARKS.survey,MIGS/MIMS/MIMARKS.water	18966212	DALHOUSIE UNIVERSITY	2022-02-22	public	fastq,run.zq,sra	gs,ncbi,s3	gs.us-east1,ncbi.public,s3.us-east-1	10	marine biome (ENVO:00000447)	natural harbour (ENVO:00000465)	coastal seawater (ENVO:00002150)	SRX27647204	uncalculated	uncalculated	Atlantic Ocean: Bedford Basin	Illumina MiSeq	44.6936 N 63.6403 W	BB22_7CS_V4V5	PAIRED	PCR	METAGENOMIC	marine metagenome	ILLUMINA	2025-09-17T00:00:00Z	2025-02-11T15:20:00Z	1	BB22_7CS	SRP348946	0.2-3m
SRR32311593	AMPLICON	602	12406016	PRJNA785606	SAMN46781119	MIMARKS.survey,MIGS/MIMS/MIMARKS.water	7180997	DALHOUSIE UNIVERSITY	2022-02-22	public	fastq,run.zq,sra	gs,ncbi,s3	gs.us-east1,ncbi.public,s3.us-east-1	10	marine biome (ENVO:00000447)	natural harbour (ENVO:00000465)	coastal seawater (ENVO:00002150)	SRX27647203	uncalculated	uncalculated	Atlantic Ocean: Bedford Basin	Illumina MiSeq	44.6936 N 63.6403 W	BB22_7CL_V4V5	PAIRED	PCR	METAGENOMIC	marine metagenome	ILLUMINA	2025-09-17T00:00:00Z	2025-02-11T15:22:00Z	1	BB22_7CL	SRP348946	>3m
SRR32311594	AMPLICON	602	16459282	PRJNA785606	SAMN46781274	MIMARKS.survey,MIGS/MIMS/MIMARKS.water	8974458	DALHOUSIE UNIVERSITY	2022-04-27	public	fastq,run.zq,sra	gs,ncbi,s3	gs.us-east1,ncbi.public,s3.us-east-1	60	marine biome (ENVO:00000447)	natural harbour (ENVO:00000465)	coastal seawater (ENVO:00002150)	SRX27647202	uncalculated	uncalculated	Atlantic Ocean: Bedford Basin	Illumina MiSeq	44.6936 N 63.6403 W	BB22_16D_V4V5	PAIRED	PCR	METAGENOMIC	marine metagenome	ILLUMINA	2025-09-17T00:00:00Z	2025-02-11T15:18:00Z	1	BB22_16D	SRP348946	>0.2m
SRR32311595	AMPLICON	602	22024170	PRJNA785606	SAMN46781270	MIMARKS.survey,MIGS/MIMS/MIMARKS.water	11703260	DALHOUSIE UNIVERSITY	2022-04-27	public	fastq,run.zq,sra	gs,ncbi,s3	gs.us-east1,ncbi.public,s3.us-east-1	10	marine biome (ENVO:00000447)	natural harbour (ENVO:00000465)	coastal seawater (ENVO:00002150)	SRX27647201	uncalculated	uncalculated	Atlantic Ocean: Bedford Basin	Illumina MiSeq	44.6936 N 63.6403 W	BB22_16CS_V4V5	PAIRED	PCR	METAGENOMIC	marine metagenome	ILLUMINA	2025-09-17T00:00:00Z	2025-02-11T15:18:00Z	1	BB22_16CS	SRP348946	0.2-3m
SRR32311596	AMPLICON	602	25760784	PRJNA785606	SAMN46781269	MIMARKS.survey,MIGS/MIMS/MIMARKS.water	13621368	DALHOUSIE UNIVERSITY	2022-04-27	public	fastq,run.zq,sra	gs,ncbi,s3	gs.us-east1,ncbi.public,s3.us-east-1	10	marine biome (ENVO:00000447)	natural harbour (ENVO:00000465)	coastal seawater (ENVO:00002150)	SRX27647200	uncalculated	uncalculated	Atlantic Ocean: Bedford Basin	Illumina MiSeq	44.6936 N 63.6403 W	BB22_16CL_V4V5	PAIRED	PCR	METAGENOMIC	marine metagenome	ILLUMINA	2025-09-17T00:00:00Z	2025-02-11T15:20:00Z	1	BB22_16CL	SRP348946	>3m
SRR32311597	AMPLICON	602	4749178	PRJNA785606	SAMN46781268	MIMARKS.survey,MIGS/MIMS/MIMARKS.water	2736967	DALHOUSIE UNIVERSITY	2022-04-27	public	fastq,run.zq,sra	gs,ncbi,s3	gs.us-east1,ncbi.public,s3.us-east-1	10	marine biome (ENVO:00000447)	natural harbour (ENVO:00000465)	coastal seawater (ENVO:00002150)	SRX27647199	uncalculated	uncalculated	Atlantic Ocean: Bedford Basin	Illumina MiSeq	44.6936 N 63.6403 W	BB22_16C_V4V5	PAIRED	PCR	METAGENOMIC	marine metagenome	ILLUMINA	2025-09-17T00:00:00Z	2025-02-11T15:20:00Z	1	BB22_16C	SRP348946	>0.2m
SRR32311598	AMPLICON	602	32008942	PRJNA785606	SAMN46781267	MIMARKS.survey,MIGS/MIMS/MIMARKS.water	17003465	DALHOUSIE UNIVERSITY	2022-04-27	public	fastq,run.zq,sra	gs,ncbi,s3	gs.us-east1,ncbi.public,s3.us-east-1	5	marine biome (ENVO:00000447)	natural harbour (ENVO:00000465)	coastal seawater (ENVO:00002150)	SRX27647198	uncalculated	uncalculated	Atlantic Ocean: Bedford Basin	Illumina MiSeq	44.6936 N 63.6403 W	BB22_16BS_V4V5	PAIRED	PCR	METAGENOMIC	marine metagenome	ILLUMINA	2025-09-17T00:00:00Z	2025-02-11T15:18:00Z	1	BB22_16BS	SRP348946	0.2-3m
SRR32311599	AMPLICON	602	6071170	PRJNA785606	SAMN46781266	MIMARKS.survey,MIGS/MIMS/MIMARKS.water	3428387	DALHOUSIE UNIVERSITY	2022-04-27	public	fastq,run.zq,sra	gs,ncbi,s3	gs.us-east1,ncbi.public,s3.us-east-1	5	marine biome (ENVO:00000447)	natural harbour (ENVO:00000465)	coastal seawater (ENVO:00002150)	SRX27647197	uncalculated	uncalculated	Atlantic Ocean: Bedford Basin	Illumina MiSeq	44.6936 N 63.6403 W	BB22_16BL_V4V5	PAIRED	PCR	METAGENOMIC	marine metagenome	ILLUMINA	2025-09-17T00:00:00Z	2025-02-11T15:19:00Z	1	BB22_16BL	SRP348946	>3m
SRR32311600	AMPLICON	602	4744964	PRJNA785606	SAMN46781265	MIMARKS.survey,MIGS/MIMS/MIMARKS.water	2604872	DALHOUSIE UNIVERSITY	2022-04-27	public	fastq,run.zq,sra	gs,ncbi,s3	gs.us-east1,ncbi.public,s3.us-east-1	5	marine biome (ENVO:00000447)	natural harbour (ENVO:00000465)	coastal seawater (ENVO:00002150)	SRX27647196	uncalculated	uncalculated	Atlantic Ocean: Bedford Basin	Illumina MiSeq	44.6936 N 63.6403 W	BB22_16B_V4V5	PAIRED	PCR	METAGENOMIC	marine metagenome	ILLUMINA	2025-09-17T00:00:00Z	2025-02-11T15:19:00Z	1	BB22_16B	SRP348946	>0.2m
SRR32311601	AMPLICON	602	57854608	PRJNA785606	SAMN46781264	MIMARKS.survey,MIGS/MIMS/MIMARKS.water	31164105	DALHOUSIE UNIVERSITY	2022-04-27	public	fastq,run.zq,sra	gs,ncbi,s3	gs.us-east1,ncbi.public,s3.us-east-1	1	marine biome (ENVO:00000447)	natural harbour (ENVO:00000465)	coastal seawater (ENVO:00002150)	SRX27647195	uncalculated	uncalculated	Atlantic Ocean: Bedford Basin	Illumina MiSeq	44.6936 N 63.6403 W	BB22_16AS_V4V5	PAIRED	PCR	METAGENOMIC	marine metagenome	ILLUMINA	2025-09-17T00:00:00Z	2025-02-11T15:18:00Z	1	BB22_16AS	SRP348946	0.2-3m
SRR32311602	AMPLICON	602	11637262	PRJNA785606	SAMN46781263	MIMARKS.survey,MIGS/MIMS/MIMARKS.water	6341764	DALHOUSIE UNIVERSITY	2022-04-27	public	fastq,run.zq,sra	gs,ncbi,s3	gs.us-east1,ncbi.public,s3.us-east-1	1	marine biome (ENVO:00000447)	natural harbour (ENVO:00000465)	coastal seawater (ENVO:00002150)	SRX27647194	uncalculated	uncalculated	Atlantic Ocean: Bedford Basin	Illumina MiSeq	44.6936 N 63.6403 W	BB22_16AL_V4V5	PAIRED	PCR	METAGENOMIC	marine metagenome	ILLUMINA	2025-09-17T00:00:00Z	2025-02-11T15:22:00Z	1	BB22_16AL	SRP348946	>3m
SRR32311603	AMPLICON	602	9541700	PRJNA785606	SAMN46781262	MIMARKS.survey,MIGS/MIMS/MIMARKS.water	5165298	DALHOUSIE UNIVERSITY	2022-04-27	public	fastq,run.zq,sra	gs,ncbi,s3	gs.us-east1,ncbi.public,s3.us-east-1	1	marine biome (ENVO:00000447)	natural harbour (ENVO:00000465)	coastal seawater (ENVO:00002150)	SRX27647193	uncalculated	uncalculated	Atlantic Ocean: Bedford Basin	Illumina MiSeq	44.6936 N 63.6403 W	BB22_16A_V4V5	PAIRED	PCR	METAGENOMIC	marine metagenome	ILLUMINA	2025-09-17T00:00:00Z	2025-02-11T15:20:00Z	1	BB22_16A	SRP348946	>0.2m
SRR32311604	AMPLICON	602	28348180	PRJNA785606	SAMN46781048	MIMARKS.survey,MIGS/MIMS/MIMARKS.water	16506188	DALHOUSIE UNIVERSITY	2022-01-12	public	fastq,run.zq,sra	gs,ncbi,s3	gs.us-east1,ncbi.public,s3.us-east-1	60	marine biome (ENVO:00000447)	natural harbour (ENVO:00000465)	coastal seawater (ENVO:00002150)	SRX27647192	uncalculated	uncalculated	Atlantic Ocean: Bedford Basin	Illumina MiSeq	44.6936 N 63.6403 W	BB22_2DS_V4V5	PAIRED	PCR	METAGENOMIC	marine metagenome	ILLUMINA	2025-09-17T00:00:00Z	2025-02-11T15:18:00Z	1	BB22_2DS	SRP348946	0.2-3m
SRR32311605	AMPLICON	602	33088930	PRJNA785606	SAMN46781258	MIMARKS.survey,MIGS/MIMS/MIMARKS.water	18075244	DALHOUSIE UNIVERSITY	2022-04-20	public	fastq,run.zq,sra	gs,ncbi,s3	gs.us-east1,ncbi.public,s3.us-east-1	30	marine biome (ENVO:00000447)	natural harbour (ENVO:00000465)	coastal seawater (ENVO:00002150)	SRX27647191	uncalculated	uncalculated	Atlantic Ocean: Bedford Basin	Illumina MiSeq	44.6936 N 63.6403 W	BB22_15ES_V4V5	PAIRED	PCR	METAGENOMIC	marine metagenome	ILLUMINA	2025-09-17T00:00:00Z	2025-02-11T15:19:00Z	1	BB22_15ES	SRP348946	0.2-3m
SRR32311606	AMPLICON	602	5021884	PRJNA785606	SAMN46781257	MIMARKS.survey,MIGS/MIMS/MIMARKS.water	2735612	DALHOUSIE UNIVERSITY	2022-04-20	public	fastq,run.zq,sra	gs,ncbi,s3	gs.us-east1,ncbi.public,s3.us-east-1	30	marine biome (ENVO:00000447)	natural harbour (ENVO:00000465)	coastal seawater (ENVO:00002150)	SRX27647190	uncalculated	uncalculated	Atlantic Ocean: Bedford Basin	Illumina MiSeq	44.6936 N 63.6403 W	BB22_15EL_V4V5	PAIRED	PCR	METAGENOMIC	marine metagenome	ILLUMINA	2025-09-17T00:00:00Z	2025-02-11T15:18:00Z	1	BB22_15EL	SRP348946	>3m
SRR32311607	AMPLICON	602	13812890	PRJNA785606	SAMN46781256	MIMARKS.survey,MIGS/MIMS/MIMARKS.water	7519479	DALHOUSIE UNIVERSITY	2022-04-20	public	fastq,run.zq,sra	gs,ncbi,s3	gs.us-east1,ncbi.public,s3.us-east-1	30	marine biome (ENVO:00000447)	natural harbour (ENVO:00000465)	coastal seawater (ENVO:00002150)	SRX27647189	uncalculated	uncalculated	Atlantic Ocean: Bedford Basin	Illumina MiSeq	44.6936 N 63.6403 W	BB22_15E_V4V5	PAIRED	PCR	METAGENOMIC	marine metagenome	ILLUMINA	2025-09-17T00:00:00Z	2025-02-11T15:20:00Z	1	BB22_15E	SRP348946	>0.2m
SRR32311608	AMPLICON	602	21541968	PRJNA785606	SAMN46781261	MIMARKS.survey,MIGS/MIMS/MIMARKS.water	12745183	DALHOUSIE UNIVERSITY	2022-04-20	public	fastq,run.zq,sra	gs,ncbi,s3	gs.us-east1,ncbi.public,s3.us-east-1	60	marine biome (ENVO:00000447)	natural harbour (ENVO:00000465)	coastal seawater (ENVO:00002150)	SRX27647188	uncalculated	uncalculated	Atlantic Ocean: Bedford Basin	Illumina MiSeq	44.6936 N 63.6403 W	BB22_15DS_V4V5	PAIRED	PCR	METAGENOMIC	marine metagenome	ILLUMINA	2025-09-17T00:00:00Z	2025-02-11T15:20:00Z	1	BB22_15DS	SRP348946	0.2-3m
SRR32311609	AMPLICON	602	1013166	PRJNA785606	SAMN46781260	MIMARKS.survey,MIGS/MIMS/MIMARKS.water	674998	DALHOUSIE UNIVERSITY	2022-04-20	public	fastq,run.zq,sra	gs,ncbi,s3	gs.us-east1,ncbi.public,s3.us-east-1	60	marine biome (ENVO:00000447)	natural harbour (ENVO:00000465)	coastal seawater (ENVO:00002150)	SRX27647187	uncalculated	uncalculated	Atlantic Ocean: Bedford Basin	Illumina MiSeq	44.6936 N 63.6403 W	BB22_15DL_V4V5	PAIRED	PCR	METAGENOMIC	marine metagenome	ILLUMINA	2025-09-17T00:00:00Z	2025-02-11T15:19:00Z	1	BB22_15DL	SRP348946	>3m
SRR32311610	AMPLICON	602	22195740	PRJNA785606	SAMN46781259	MIMARKS.survey,MIGS/MIMS/MIMARKS.water	12077492	DALHOUSIE UNIVERSITY	2022-04-20	public	fastq,run.zq,sra	gs,ncbi,s3	gs.us-east1,ncbi.public,s3.us-east-1	60	marine biome (ENVO:00000447)	natural harbour (ENVO:00000465)	coastal seawater (ENVO:00002150)	SRX27647186	uncalculated	uncalculated	Atlantic Ocean: Bedford Basin	Illumina MiSeq	44.6936 N 63.6403 W	BB22_15D_V4V5	PAIRED	PCR	METAGENOMIC	marine metagenome	ILLUMINA	2025-09-17T00:00:00Z	2025-02-11T15:18:00Z	1	BB22_15D	SRP348946	>0.2m
SRR32311611	AMPLICON	602	15718220	PRJNA785606	SAMN46781254	MIMARKS.survey,MIGS/MIMS/MIMARKS.water	9717491	DALHOUSIE UNIVERSITY	2022-04-20	public	fastq,run.zq,sra	gs,ncbi,s3	gs.us-east1,ncbi.public,s3.us-east-1	10	marine biome (ENVO:00000447)	natural harbour (ENVO:00000465)	coastal seawater (ENVO:00002150)	SRX27647185	uncalculated	uncalculated	Atlantic Ocean: Bedford Basin	Illumina MiSeq	44.6936 N 63.6403 W	BB22_15CS_V4V5	PAIRED	PCR	METAGENOMIC	marine metagenome	ILLUMINA	2025-09-17T00:00:00Z	2025-02-11T15:20:00Z	1	BB22_15CS	SRP348946	0.2-3m
SRR32311612	AMPLICON	602	43753962	PRJNA785606	SAMN46781255	MIMARKS.survey,MIGS/MIMS/MIMARKS.water	23323504	DALHOUSIE UNIVERSITY	2022-04-20	public	fastq,run.zq,sra	gs,ncbi,s3	gs.us-east1,ncbi.public,s3.us-east-1	10	marine biome (ENVO:00000447)	natural harbour (ENVO:00000465)	coastal seawater (ENVO:00002150)	SRX27647184	uncalculated	uncalculated	Atlantic Ocean: Bedford Basin	Illumina MiSeq	44.6936 N 63.6403 W	BB22_15CP_V4V5	PAIRED	PCR	METAGENOMIC	marine metagenome	ILLUMINA	2025-09-17T00:00:00Z	2025-02-11T15:21:00Z	1	BB22_15CP	SRP348946	Pooled
SRR32311613	AMPLICON	602	10256274	PRJNA785606	SAMN46781253	MIMARKS.survey,MIGS/MIMS/MIMARKS.water	5757055	DALHOUSIE UNIVERSITY	2022-04-20	public	fastq,run.zq,sra	gs,ncbi,s3	gs.us-east1,ncbi.public,s3.us-east-1	10	marine biome (ENVO:00000447)	natural harbour (ENVO:00000465)	coastal seawater (ENVO:00002150)	SRX27647183	uncalculated	uncalculated	Atlantic Ocean: Bedford Basin	Illumina MiSeq	44.6936 N 63.6403 W	BB22_15CL_V4V5	PAIRED	PCR	METAGENOMIC	marine metagenome	ILLUMINA	2025-09-17T00:00:00Z	2025-02-11T15:19:00Z	1	BB22_15CL	SRP348946	>3m
SRR32311614	AMPLICON	602	22796536	PRJNA785606	SAMN46781252	MIMARKS.survey,MIGS/MIMS/MIMARKS.water	12749929	DALHOUSIE UNIVERSITY	2022-04-20	public	fastq,run.zq,sra	gs,ncbi,s3	gs.us-east1,ncbi.public,s3.us-east-1	10	marine biome (ENVO:00000447)	natural harbour (ENVO:00000465)	coastal seawater (ENVO:00002150)	SRX27647182	uncalculated	uncalculated	Atlantic Ocean: Bedford Basin	Illumina MiSeq	44.6936 N 63.6403 W	BB22_15C_V4V5	PAIRED	PCR	METAGENOMIC	marine metagenome	ILLUMINA	2025-09-17T00:00:00Z	2025-02-11T15:19:00Z	1	BB22_15C	SRP348946	>0.2m
SRR32311615	AMPLICON	602	30747752	PRJNA785606	SAMN46781049	MIMARKS.survey,MIGS/MIMS/MIMARKS.water	16759821	DALHOUSIE UNIVERSITY	2022-01-12	public	fastq,run.zq,sra	gs,ncbi,s3	gs.us-east1,ncbi.public,s3.us-east-1	60	marine biome (ENVO:00000447)	natural harbour (ENVO:00000465)	coastal seawater (ENVO:00002150)	SRX27647181	uncalculated	uncalculated	Atlantic Ocean: Bedford Basin	Illumina MiSeq	44.6936 N 63.6403 W	BB22_2DP_V4V5	PAIRED	PCR	METAGENOMIC	marine metagenome	ILLUMINA	2025-09-17T00:00:00Z	2025-02-11T15:19:00Z	1	BB22_2DP	SRP348946	Pooled
SRR32311616	AMPLICON	602	28602826	PRJNA785606	SAMN46781250	MIMARKS.survey,MIGS/MIMS/MIMARKS.water	16267994	DALHOUSIE UNIVERSITY	2022-04-20	public	fastq,run.zq,sra	gs,ncbi,s3	gs.us-east1,ncbi.public,s3.us-east-1	5	marine biome (ENVO:00000447)	natural harbour (ENVO:00000465)	coastal seawater (ENVO:00002150)	SRX27647180	uncalculated	uncalculated	Atlantic Ocean: Bedford Basin	Illumina MiSeq	44.6936 N 63.6403 W	BB22_15BS_V4V5	PAIRED	PCR	METAGENOMIC	marine metagenome	ILLUMINA	2025-09-17T00:00:00Z	2025-02-11T15:19:00Z	1	BB22_15BS	SRP348946	0.2-3m
SRR32311617	AMPLICON	602	33302038	PRJNA785606	SAMN46781251	MIMARKS.survey,MIGS/MIMS/MIMARKS.water	17748473	DALHOUSIE UNIVERSITY	2022-04-20	public	fastq,run.zq,sra	gs,ncbi,s3	gs.us-east1,ncbi.public,s3.us-east-1	5	marine biome (ENVO:00000447)	natural harbour (ENVO:00000465)	coastal seawater (ENVO:00002150)	SRX27647179	uncalculated	uncalculated	Atlantic Ocean: Bedford Basin	Illumina MiSeq	44.6936 N 63.6403 W	BB22_15BP_V4V5	PAIRED	PCR	METAGENOMIC	marine metagenome	ILLUMINA	2025-09-17T00:00:00Z	2025-02-11T15:22:00Z	1	BB22_15BP	SRP348946	Pooled
SRR32311618	AMPLICON	602	7576772	PRJNA785606	SAMN46781249	MIMARKS.survey,MIGS/MIMS/MIMARKS.water	4544522	DALHOUSIE UNIVERSITY	2022-04-20	public	fastq,run.zq,sra	gs,ncbi,s3	gs.us-east1,ncbi.public,s3.us-east-1	5	marine biome (ENVO:00000447)	natural harbour (ENVO:00000465)	coastal seawater (ENVO:00002150)	SRX27647178	uncalculated	uncalculated	Atlantic Ocean: Bedford Basin	Illumina MiSeq	44.6936 N 63.6403 W	BB22_15BL_V4V5	PAIRED	PCR	METAGENOMIC	marine metagenome	ILLUMINA	2025-09-17T00:00:00Z	2025-02-11T15:21:00Z	1	BB22_15BL	SRP348946	>3m
SRR32311619	AMPLICON	602	15946378	PRJNA785606	SAMN46781248	MIMARKS.survey,MIGS/MIMS/MIMARKS.water	8479348	DALHOUSIE UNIVERSITY	2022-04-20	public	fastq,run.zq,sra	gs,ncbi,s3	gs.us-east1,ncbi.public,s3.us-east-1	5	marine biome (ENVO:00000447)	natural harbour (ENVO:00000465)	coastal seawater (ENVO:00002150)	SRX27647177	uncalculated	uncalculated	Atlantic Ocean: Bedford Basin	Illumina MiSeq	44.6936 N 63.6403 W	BB22_15B_V4V5	PAIRED	PCR	METAGENOMIC	marine metagenome	ILLUMINA	2025-09-17T00:00:00Z	2025-02-11T15:19:00Z	1	BB22_15B	SRP348946	>0.2m
SRR32311620	AMPLICON	602	32434556	PRJNA785606	SAMN46781247	MIMARKS.survey,MIGS/MIMS/MIMARKS.water	17095019	DALHOUSIE UNIVERSITY	2022-04-20	public	fastq,run.zq,sra	gs,ncbi,s3	gs.us-east1,ncbi.public,s3.us-east-1	1	marine biome (ENVO:00000447)	natural harbour (ENVO:00000465)	coastal seawater (ENVO:00002150)	SRX27647176	uncalculated	uncalculated	Atlantic Ocean: Bedford Basin	Illumina MiSeq	44.6936 N 63.6403 W	BB22_15AS_V4V5	PAIRED	PCR	METAGENOMIC	marine metagenome	ILLUMINA	2025-09-17T00:00:00Z	2025-02-11T15:19:00Z	1	BB22_15AS	SRP348946	0.2-3m
SRR32311621	AMPLICON	602	11581878	PRJNA785606	SAMN46781246	MIMARKS.survey,MIGS/MIMS/MIMARKS.water	6211162	DALHOUSIE UNIVERSITY	2022-04-20	public	fastq,run.zq,sra	gs,ncbi,s3	gs.us-east1,ncbi.public,s3.us-east-1	1	marine biome (ENVO:00000447)	natural harbour (ENVO:00000465)	coastal seawater (ENVO:00002150)	SRX27647175	uncalculated	uncalculated	Atlantic Ocean: Bedford Basin	Illumina MiSeq	44.6936 N 63.6403 W	BB22_15AL_V4V5	PAIRED	PCR	METAGENOMIC	marine metagenome	ILLUMINA	2025-09-17T00:00:00Z	2025-02-11T15:19:00Z	1	BB22_15AL	SRP348946	>3m
SRR32311622	AMPLICON	602	26107536	PRJNA785606	SAMN46781173	MIMARKS.survey,MIGS/MIMS/MIMARKS.water	14267840	DALHOUSIE UNIVERSITY	2022-03-16	public	fastq,run.zq,sra	gs,ncbi,s3	gs.us-east1,ncbi.public,s3.us-east-1	60	marine biome (ENVO:00000447)	natural harbour (ENVO:00000465)	coastal seawater (ENVO:00002150)	SRX27647174	uncalculated	uncalculated	Atlantic Ocean: Bedford Basin	Illumina MiSeq	44.6936 N 63.6403 W	BB22_10D_V4V5	PAIRED	PCR	METAGENOMIC	marine metagenome	ILLUMINA	2025-09-17T00:00:00Z	2025-02-11T15:19:00Z	1	BB22_10D	SRP348946	>0.2m
SRR32311623	AMPLICON	602	26740238	PRJNA785606	SAMN46781168	MIMARKS.survey,MIGS/MIMS/MIMARKS.water	14333446	DALHOUSIE UNIVERSITY	2022-03-16	public	fastq,run.zq,sra	gs,ncbi,s3	gs.us-east1,ncbi.public,s3.us-east-1	10	marine biome (ENVO:00000447)	natural harbour (ENVO:00000465)	coastal seawater (ENVO:00002150)	SRX27647173	uncalculated	uncalculated	Atlantic Ocean: Bedford Basin	Illumina MiSeq	44.6936 N 63.6403 W	BB22_10CS_V4V5	PAIRED	PCR	METAGENOMIC	marine metagenome	ILLUMINA	2025-09-17T00:00:00Z	2025-02-11T15:19:00Z	1	BB22_10CS	SRP348946	0.2-3m
SRR32311624	AMPLICON	602	13642524	PRJNA785606	SAMN46781169	MIMARKS.survey,MIGS/MIMS/MIMARKS.water	7551313	DALHOUSIE UNIVERSITY	2022-03-16	public	fastq,run.zq,sra	gs,ncbi,s3	gs.us-east1,ncbi.public,s3.us-east-1	10	marine biome (ENVO:00000447)	natural harbour (ENVO:00000465)	coastal seawater (ENVO:00002150)	SRX27647172	uncalculated	uncalculated	Atlantic Ocean: Bedford Basin	Illumina MiSeq	44.6936 N 63.6403 W	BB22_10CP_V4V5	PAIRED	PCR	METAGENOMIC	marine metagenome	ILLUMINA	2025-09-17T00:00:00Z	2025-02-11T15:20:00Z	1	BB22_10CP	SRP348946	Pooled
SRR32311625	AMPLICON	602	5443284	PRJNA785606	SAMN46781167	MIMARKS.survey,MIGS/MIMS/MIMARKS.water	2978017	DALHOUSIE UNIVERSITY	2022-03-16	public	fastq,run.zq,sra	gs,ncbi,s3	gs.us-east1,ncbi.public,s3.us-east-1	10	marine biome (ENVO:00000447)	natural harbour (ENVO:00000465)	coastal seawater (ENVO:00002150)	SRX27647171	uncalculated	uncalculated	Atlantic Ocean: Bedford Basin	Illumina MiSeq	44.6936 N 63.6403 W	BB22_10CL_V4V5	PAIRED	PCR	METAGENOMIC	marine metagenome	ILLUMINA	2025-09-17T00:00:00Z	2025-02-11T15:19:00Z	1	BB22_10CL	SRP348946	>3m
SRR32311626	AMPLICON	602	52976	PRJNA785606	SAMN46781166	MIMARKS.survey,MIGS/MIMS/MIMARKS.water	92140	DALHOUSIE UNIVERSITY	2022-03-16	public	fastq,run.zq,sra	gs,ncbi,s3	gs.us-east1,ncbi.public,s3.us-east-1	10	marine biome (ENVO:00000447)	natural harbour (ENVO:00000465)	coastal seawater (ENVO:00002150)	SRX27647170	uncalculated	uncalculated	Atlantic Ocean: Bedford Basin	Illumina MiSeq	44.6936 N 63.6403 W	BB22_10C_V4V5	PAIRED	PCR	METAGENOMIC	marine metagenome	ILLUMINA	2025-09-17T00:00:00Z	2025-02-11T15:19:00Z	1	BB22_10C	SRP348946	>0.2m
SRR32311627	AMPLICON	602	3648120	PRJNA785606	SAMN46781165	MIMARKS.survey,MIGS/MIMS/MIMARKS.water	2365552	DALHOUSIE UNIVERSITY	2022-03-16	public	fastq,run.zq,sra	gs,ncbi,s3	gs.us-east1,ncbi.public,s3.us-east-1	5	marine biome (ENVO:00000447)	natural harbour (ENVO:00000465)	coastal seawater (ENVO:00002150)	SRX27647169	uncalculated	uncalculated	Atlantic Ocean: Bedford Basin	Illumina MiSeq	44.6936 N 63.6403 W	BB22_10BS_V4V5	PAIRED	PCR	METAGENOMIC	marine metagenome	ILLUMINA	2025-09-17T00:00:00Z	2025-02-11T15:20:00Z	1	BB22_10BS	SRP348946	0.2-3m
SRR32311628	AMPLICON	602	3723972	PRJNA785606	SAMN46781164	MIMARKS.survey,MIGS/MIMS/MIMARKS.water	2064391	DALHOUSIE UNIVERSITY	2022-03-16	public	fastq,run.zq,sra	gs,ncbi,s3	gs.us-east1,ncbi.public,s3.us-east-1	5	marine biome (ENVO:00000447)	natural harbour (ENVO:00000465)	coastal seawater (ENVO:00002150)	SRX27647168	uncalculated	uncalculated	Atlantic Ocean: Bedford Basin	Illumina MiSeq	44.6936 N 63.6403 W	BB22_10BL_V4V5	PAIRED	PCR	METAGENOMIC	marine metagenome	ILLUMINA	2025-09-17T00:00:00Z	2025-02-11T15:18:00Z	1	BB22_10BL	SRP348946	>3m
SRR32311629	AMPLICON	602	10852254	PRJNA785606	SAMN46781163	MIMARKS.survey,MIGS/MIMS/MIMARKS.water	6135457	DALHOUSIE UNIVERSITY	2022-03-16	public	fastq,run.zq,sra	gs,ncbi,s3	gs.us-east1,ncbi.public,s3.us-east-1	5	marine biome (ENVO:00000447)	natural harbour (ENVO:00000465)	coastal seawater (ENVO:00002150)	SRX27647167	uncalculated	uncalculated	Atlantic Ocean: Bedford Basin	Illumina MiSeq	44.6936 N 63.6403 W	BB22_10B_V4V5	PAIRED	PCR	METAGENOMIC	marine metagenome	ILLUMINA	2025-09-17T00:00:00Z	2025-02-11T15:19:00Z	1	BB22_10B	SRP348946	>0.2m
SRR32311630	AMPLICON	602	13709346	PRJNA785606	SAMN46781162	MIMARKS.survey,MIGS/MIMS/MIMARKS.water	7285501	DALHOUSIE UNIVERSITY	2022-03-16	public	fastq,run.zq,sra	gs,ncbi,s3	gs.us-east1,ncbi.public,s3.us-east-1	1	marine biome (ENVO:00000447)	natural harbour (ENVO:00000465)	coastal seawater (ENVO:00002150)	SRX27647166	uncalculated	uncalculated	Atlantic Ocean: Bedford Basin	Illumina MiSeq	44.6936 N 63.6403 W	BB22_10AS_V4V5	PAIRED	PCR	METAGENOMIC	marine metagenome	ILLUMINA	2025-09-17T00:00:00Z	2025-02-11T15:18:00Z	1	BB22_10AS	SRP348946	0.2-3m
SRR32311631	AMPLICON	602	32992610	PRJNA785606	SAMN46781036	MIMARKS.survey,MIGS/MIMS/MIMARKS.water	18858280	DALHOUSIE UNIVERSITY	2022-01-12	public	fastq,run.zq,sra	gs,ncbi,s3	gs.us-east1,ncbi.public,s3.us-east-1	1	marine biome (ENVO:00000447)	natural harbour (ENVO:00000465)	coastal seawater (ENVO:00002150)	SRX27647165	uncalculated	uncalculated	Atlantic Ocean: Bedford Basin	Illumina MiSeq	44.6936 N 63.6403 W	BB22_2AS_V4V5	PAIRED	PCR	METAGENOMIC	marine metagenome	ILLUMINA	2025-09-17T00:00:00Z	2025-02-11T15:19:00Z	1	BB22_2AS	SRP348946	0.2-3m
SRR32311632	AMPLICON	602	4764228	PRJNA785606	SAMN46781161	MIMARKS.survey,MIGS/MIMS/MIMARKS.water	2574066	DALHOUSIE UNIVERSITY	2022-03-16	public	fastq,run.zq,sra	gs,ncbi,s3	gs.us-east1,ncbi.public,s3.us-east-1	1	marine biome (ENVO:00000447)	natural harbour (ENVO:00000465)	coastal seawater (ENVO:00002150)	SRX27647164	uncalculated	uncalculated	Atlantic Ocean: Bedford Basin	Illumina MiSeq	44.6936 N 63.6403 W	BB22_10AL_V4V5	PAIRED	PCR	METAGENOMIC	marine metagenome	ILLUMINA	2025-09-17T00:00:00Z	2025-02-11T15:19:00Z	1	BB22_10AL	SRP348946	>3m
SRR32311633	AMPLICON	602	60802	PRJNA785606	SAMN46781160	MIMARKS.survey,MIGS/MIMS/MIMARKS.water	95733	DALHOUSIE UNIVERSITY	2022-03-16	public	fastq,run.zq,sra	gs,ncbi,s3	gs.us-east1,ncbi.public,s3.us-east-1	1	marine biome (ENVO:00000447)	natural harbour (ENVO:00000465)	coastal seawater (ENVO:00002150)	SRX27647163	uncalculated	uncalculated	Atlantic Ocean: Bedford Basin	Illumina MiSeq	44.6936 N 63.6403 W	BB22_10A_V4V5	PAIRED	PCR	METAGENOMIC	marine metagenome	ILLUMINA	2025-09-17T00:00:00Z	2025-02-11T15:21:00Z	1	BB22_10A	SRP348946	>0.2m
SRR32311634	AMPLICON	602	25677106	PRJNA785606	SAMN46781156	MIMARKS.survey,MIGS/MIMS/MIMARKS.water	14397874	DALHOUSIE UNIVERSITY	2022-03-09	public	fastq,run.zq,sra	gs,ncbi,s3	gs.us-east1,ncbi.public,s3.us-east-1	30	marine biome (ENVO:00000447)	natural harbour (ENVO:00000465)	coastal seawater (ENVO:00002150)	SRX27647162	uncalculated	uncalculated	Atlantic Ocean: Bedford Basin	Illumina MiSeq	44.6936 N 63.6403 W	BB22_9ES_V4V5	PAIRED	PCR	METAGENOMIC	marine metagenome	ILLUMINA	2025-09-17T00:00:00Z	2025-02-11T15:19:00Z	1	BB22_9ES	SRP348946	0.2-3m
SRR32311635	AMPLICON	602	4007514	PRJNA785606	SAMN46781155	MIMARKS.survey,MIGS/MIMS/MIMARKS.water	2259530	DALHOUSIE UNIVERSITY	2022-03-09	public	fastq,run.zq,sra	gs,ncbi,s3	gs.us-east1,ncbi.public,s3.us-east-1	30	marine biome (ENVO:00000447)	natural harbour (ENVO:00000465)	coastal seawater (ENVO:00002150)	SRX27647161	uncalculated	uncalculated	Atlantic Ocean: Bedford Basin	Illumina MiSeq	44.6936 N 63.6403 W	BB22_9EL_V4V5	PAIRED	PCR	METAGENOMIC	marine metagenome	ILLUMINA	2025-09-17T00:00:00Z	2025-02-11T15:18:00Z	1	BB22_9EL	SRP348946	>3m
SRR32311636	AMPLICON	602	13204268	PRJNA785606	SAMN46781154	MIMARKS.survey,MIGS/MIMS/MIMARKS.water	7175272	DALHOUSIE UNIVERSITY	2022-03-09	public	fastq,run.zq,sra	gs,ncbi,s3	gs.us-east1,ncbi.public,s3.us-east-1	30	marine biome (ENVO:00000447)	natural harbour (ENVO:00000465)	coastal seawater (ENVO:00002150)	SRX27647160	uncalculated	uncalculated	Atlantic Ocean: Bedford Basin	Illumina MiSeq	44.6936 N 63.6403 W	BB22_9E_V4V5	PAIRED	PCR	METAGENOMIC	marine metagenome	ILLUMINA	2025-09-17T00:00:00Z	2025-02-11T15:19:00Z	1	BB22_9E	SRP348946	>0.2m
SRR32311637	AMPLICON	602	51191672	PRJNA785606	SAMN46781159	MIMARKS.survey,MIGS/MIMS/MIMARKS.water	27393927	DALHOUSIE UNIVERSITY	2022-03-09	public	fastq,run.zq,sra	gs,ncbi,s3	gs.us-east1,ncbi.public,s3.us-east-1	60	marine biome (ENVO:00000447)	natural harbour (ENVO:00000465)	coastal seawater (ENVO:00002150)	SRX27647159	uncalculated	uncalculated	Atlantic Ocean: Bedford Basin	Illumina MiSeq	44.6936 N 63.6403 W	BB22_9DS_V4V5	PAIRED	PCR	METAGENOMIC	marine metagenome	ILLUMINA	2025-09-17T00:00:00Z	2025-02-11T15:20:00Z	1	BB22_9DS	SRP348946	0.2-3m
SRR32311638	AMPLICON	602	2234624	PRJNA785606	SAMN46781158	MIMARKS.survey,MIGS/MIMS/MIMARKS.water	1399110	DALHOUSIE UNIVERSITY	2022-03-09	public	fastq,run.zq,sra	gs,ncbi,s3	gs.us-east1,ncbi.public,s3.us-east-1	60	marine biome (ENVO:00000447)	natural harbour (ENVO:00000465)	coastal seawater (ENVO:00002150)	SRX27647158	uncalculated	uncalculated	Atlantic Ocean: Bedford Basin	Illumina MiSeq	44.6936 N 63.6403 W	BB22_9DL_V4V5	PAIRED	PCR	METAGENOMIC	marine metagenome	ILLUMINA	2025-09-17T00:00:00Z	2025-02-11T15:19:00Z	1	BB22_9DL	SRP348946	>3m
SRR32311639	AMPLICON	602	48155786	PRJNA785606	SAMN46781157	MIMARKS.survey,MIGS/MIMS/MIMARKS.water	25704720	DALHOUSIE UNIVERSITY	2022-03-09	public	fastq,run.zq,sra	gs,ncbi,s3	gs.us-east1,ncbi.public,s3.us-east-1	60	marine biome (ENVO:00000447)	natural harbour (ENVO:00000465)	coastal seawater (ENVO:00002150)	SRX27647157	uncalculated	uncalculated	Atlantic Ocean: Bedford Basin	Illumina MiSeq	44.6936 N 63.6403 W	BB22_9D_V4V5	PAIRED	PCR	METAGENOMIC	marine metagenome	ILLUMINA	2025-09-17T00:00:00Z	2025-02-11T15:19:00Z	1	BB22_9D	SRP348946	>0.2m
SRR32311640	AMPLICON	602	21405314	PRJNA785606	SAMN46781153	MIMARKS.survey,MIGS/MIMS/MIMARKS.water	11903061	DALHOUSIE UNIVERSITY	2022-03-09	public	fastq,run.zq,sra	gs,ncbi,s3	gs.us-east1,ncbi.public,s3.us-east-1	10	marine biome (ENVO:00000447)	natural harbour (ENVO:00000465)	coastal seawater (ENVO:00002150)	SRX27647156	uncalculated	uncalculated	Atlantic Ocean: Bedford Basin	Illumina MiSeq	44.6936 N 63.6403 W	BB22_9CS_V4V5	PAIRED	PCR	METAGENOMIC	marine metagenome	ILLUMINA	2025-09-17T00:00:00Z	2025-02-11T15:19:00Z	1	BB22_9CS	SRP348946	0.2-3m
SRR32311641	AMPLICON	602	5105562	PRJNA785606	SAMN46781152	MIMARKS.survey,MIGS/MIMS/MIMARKS.water	2829084	DALHOUSIE UNIVERSITY	2022-03-09	public	fastq,run.zq,sra	gs,ncbi,s3	gs.us-east1,ncbi.public,s3.us-east-1	10	marine biome (ENVO:00000447)	natural harbour (ENVO:00000465)	coastal seawater (ENVO:00002150)	SRX27647155	uncalculated	uncalculated	Atlantic Ocean: Bedford Basin	Illumina MiSeq	44.6936 N 63.6403 W	BB22_9CL_V4V5	PAIRED	PCR	METAGENOMIC	marine metagenome	ILLUMINA	2025-09-17T00:00:00Z	2025-02-11T15:18:00Z	1	BB22_9CL	SRP348946	>3m
SRR32311642	AMPLICON	602	13190422	PRJNA785606	SAMN46781035	MIMARKS.survey,MIGS/MIMS/MIMARKS.water	7556159	DALHOUSIE UNIVERSITY	2022-01-12	public	fastq,run.zq,sra	gs,ncbi,s3	gs.us-east1,ncbi.public,s3.us-east-1	1	marine biome (ENVO:00000447)	natural harbour (ENVO:00000465)	coastal seawater (ENVO:00002150)	SRX27647154	uncalculated	uncalculated	Atlantic Ocean: Bedford Basin	Illumina MiSeq	44.6936 N 63.6403 W	BB22_2AL_V4V5	PAIRED	PCR	METAGENOMIC	marine metagenome	ILLUMINA	2025-09-17T00:00:00Z	2025-02-11T15:21:00Z	1	BB22_2AL	SRP348946	>3m
SRR32311643	AMPLICON	602	15656816	PRJNA785606	SAMN46781151	MIMARKS.survey,MIGS/MIMS/MIMARKS.water	8623137	DALHOUSIE UNIVERSITY	2022-03-09	public	fastq,run.zq,sra	gs,ncbi,s3	gs.us-east1,ncbi.public,s3.us-east-1	10	marine biome (ENVO:00000447)	natural harbour (ENVO:00000465)	coastal seawater (ENVO:00002150)	SRX27647153	uncalculated	uncalculated	Atlantic Ocean: Bedford Basin	Illumina MiSeq	44.6936 N 63.6403 W	BB22_9C_V4V5	PAIRED	PCR	METAGENOMIC	marine metagenome	ILLUMINA	2025-09-17T00:00:00Z	2025-02-11T15:19:00Z	1	BB22_9C	SRP348946	>0.2m
SRR32311644	AMPLICON	602	35673316	PRJNA785606	SAMN46781149	MIMARKS.survey,MIGS/MIMS/MIMARKS.water	18728162	DALHOUSIE UNIVERSITY	2022-03-09	public	fastq,run.zq,sra	gs,ncbi,s3	gs.us-east1,ncbi.public,s3.us-east-1	5	marine biome (ENVO:00000447)	natural harbour (ENVO:00000465)	coastal seawater (ENVO:00002150)	SRX27647152	uncalculated	uncalculated	Atlantic Ocean: Bedford Basin	Illumina MiSeq	44.6936 N 63.6403 W	BB22_9BS_V4V5	PAIRED	PCR	METAGENOMIC	marine metagenome	ILLUMINA	2025-09-17T00:00:00Z	2025-02-11T15:21:00Z	1	BB22_9BS	SRP348946	0.2-3m
SRR32311645	AMPLICON	602	34143634	PRJNA785606	SAMN46781150	MIMARKS.survey,MIGS/MIMS/MIMARKS.water	18258752	DALHOUSIE UNIVERSITY	2022-03-09	public	fastq,run.zq,sra	gs,ncbi,s3	gs.us-east1,ncbi.public,s3.us-east-1	5	marine biome (ENVO:00000447)	natural harbour (ENVO:00000465)	coastal seawater (ENVO:00002150)	SRX27647151	uncalculated	uncalculated	Atlantic Ocean: Bedford Basin	Illumina MiSeq	44.6936 N 63.6403 W	BB22_9BP_V4V5	PAIRED	PCR	METAGENOMIC	marine metagenome	ILLUMINA	2025-09-17T00:00:00Z	2025-02-11T15:20:00Z	1	BB22_9BP	SRP348946	Pooled
SRR32311646	AMPLICON	602	5113388	PRJNA785606	SAMN46781148	MIMARKS.survey,MIGS/MIMS/MIMARKS.water	2781762	DALHOUSIE UNIVERSITY	2022-03-09	public	fastq,run.zq,sra	gs,ncbi,s3	gs.us-east1,ncbi.public,s3.us-east-1	5	marine biome (ENVO:00000447)	natural harbour (ENVO:00000465)	coastal seawater (ENVO:00002150)	SRX27647150	uncalculated	uncalculated	Atlantic Ocean: Bedford Basin	Illumina MiSeq	44.6936 N 63.6403 W	BB22_9BL_V4V5	PAIRED	PCR	METAGENOMIC	marine metagenome	ILLUMINA	2025-09-17T00:00:00Z	2025-02-11T15:21:00Z	1	BB22_9BL	SRP348946	>3m
SRR32311647	AMPLICON	602	1350286	PRJNA785606	SAMN46781147	MIMARKS.survey,MIGS/MIMS/MIMARKS.water	777149	DALHOUSIE UNIVERSITY	2022-03-09	public	fastq,run.zq,sra	gs,ncbi,s3	gs.us-east1,ncbi.public,s3.us-east-1	5	marine biome (ENVO:00000447)	natural harbour (ENVO:00000465)	coastal seawater (ENVO:00002150)	SRX27647149	uncalculated	uncalculated	Atlantic Ocean: Bedford Basin	Illumina MiSeq	44.6936 N 63.6403 W	BB22_9B_V4V5	PAIRED	PCR	METAGENOMIC	marine metagenome	ILLUMINA	2025-09-17T00:00:00Z	2025-02-11T15:18:00Z	1	BB22_9B	SRP348946	>0.2m
SRR32311648	AMPLICON	602	3161102	PRJNA785606	SAMN46781146	MIMARKS.survey,MIGS/MIMS/MIMARKS.water	1748935	DALHOUSIE UNIVERSITY	2022-03-09	public	fastq,run.zq,sra	gs,ncbi,s3	gs.us-east1,ncbi.public,s3.us-east-1	1	marine biome (ENVO:00000447)	natural harbour (ENVO:00000465)	coastal seawater (ENVO:00002150)	SRX27647148	uncalculated	uncalculated	Atlantic Ocean: Bedford Basin	Illumina MiSeq	44.6936 N 63.6403 W	BB22_9AS_V4V5	PAIRED	PCR	METAGENOMIC	marine metagenome	ILLUMINA	2025-09-17T00:00:00Z	2025-02-11T15:18:00Z	1	BB22_9AS	SRP348946	0.2-3m
SRR32311649	AMPLICON	602	6212640	PRJNA785606	SAMN46781145	MIMARKS.survey,MIGS/MIMS/MIMARKS.water	3394419	DALHOUSIE UNIVERSITY	2022-03-09	public	fastq,run.zq,sra	gs,ncbi,s3	gs.us-east1,ncbi.public,s3.us-east-1	1	marine biome (ENVO:00000447)	natural harbour (ENVO:00000465)	coastal seawater (ENVO:00002150)	SRX27647147	uncalculated	uncalculated	Atlantic Ocean: Bedford Basin	Illumina MiSeq	44.6936 N 63.6403 W	BB22_9AL_V4V5	PAIRED	PCR	METAGENOMIC	marine metagenome	ILLUMINA	2025-09-17T00:00:00Z	2025-02-11T15:21:00Z	1	BB22_9AL	SRP348946	>3m
SRR32311650	AMPLICON	602	40526640	PRJNA785606	SAMN46781067	MIMARKS.survey,MIGS/MIMS/MIMARKS.water	23447284	DALHOUSIE UNIVERSITY	2022-02-02	public	fastq,run.zq,sra	gs,ncbi,s3	gs.us-east1,ncbi.public,s3.us-east-1	1	marine biome (ENVO:00000447)	natural harbour (ENVO:00000465)	coastal seawater (ENVO:00002150)	SRX27647146	uncalculated	uncalculated	Atlantic Ocean: Bedford Basin	Illumina MiSeq	44.6936 N 63.6403 W	BB22_4AS_V4V5	PAIRED	PCR	METAGENOMIC	marine metagenome	ILLUMINA	2025-09-17T00:00:00Z	2025-02-11T15:21:00Z	1	BB22_4AS	SRP348946	0.2-3m
SRR32311651	AMPLICON	602	14603316	PRJNA785606	SAMN46781066	MIMARKS.survey,MIGS/MIMS/MIMARKS.water	10745094	DALHOUSIE UNIVERSITY	2022-02-02	public	fastq,run.zq,sra	gs,ncbi,s3	gs.us-east1,ncbi.public,s3.us-east-1	1	marine biome (ENVO:00000447)	natural harbour (ENVO:00000465)	coastal seawater (ENVO:00002150)	SRX27647145	uncalculated	uncalculated	Atlantic Ocean: Bedford Basin	Illumina MiSeq	44.6936 N 63.6403 W	BB22_4AL_V4V5	PAIRED	PCR	METAGENOMIC	marine metagenome	ILLUMINA	2025-09-17T00:00:00Z	2025-02-11T15:20:00Z	1	BB22_4AL	SRP348946	>3m
SRR32311652	AMPLICON	602	31161326	PRJNA785606	SAMN46781065	MIMARKS.survey,MIGS/MIMS/MIMARKS.water	18210695	DALHOUSIE UNIVERSITY	2022-02-02	public	fastq,run.zq,sra	gs,ncbi,s3	gs.us-east1,ncbi.public,s3.us-east-1	1	marine biome (ENVO:00000447)	natural harbour (ENVO:00000465)	coastal seawater (ENVO:00002150)	SRX27647144	uncalculated	uncalculated	Atlantic Ocean: Bedford Basin	Illumina MiSeq	44.6936 N 63.6403 W	BB22_4A_V4V5	PAIRED	PCR	METAGENOMIC	marine metagenome	ILLUMINA	2025-09-17T00:00:00Z	2025-02-11T15:20:00Z	1	BB22_4A	SRP348946	>0.2m
SRR32311653	AMPLICON	602	29268638	PRJNA785606	SAMN46781061	MIMARKS.survey,MIGS/MIMS/MIMARKS.water	16992733	DALHOUSIE UNIVERSITY	2022-01-26	public	fastq,run.zq,sra	gs,ncbi,s3	gs.us-east1,ncbi.public,s3.us-east-1	30	marine biome (ENVO:00000447)	natural harbour (ENVO:00000465)	coastal seawater (ENVO:00002150)	SRX27647143	uncalculated	uncalculated	Atlantic Ocean: Bedford Basin	Illumina MiSeq	44.6936 N 63.6403 W	BB22_3ES_V4V5	PAIRED	PCR	METAGENOMIC	marine metagenome	ILLUMINA	2025-09-17T00:00:00Z	2025-02-11T15:21:00Z	1	BB22_3ES	SRP348946	0.2-3m
SRR32311654	AMPLICON	602	9857148	PRJNA785606	SAMN46781060	MIMARKS.survey,MIGS/MIMS/MIMARKS.water	6562218	DALHOUSIE UNIVERSITY	2022-01-26	public	fastq,run.zq,sra	gs,ncbi,s3	gs.us-east1,ncbi.public,s3.us-east-1	30	marine biome (ENVO:00000447)	natural harbour (ENVO:00000465)	coastal seawater (ENVO:00002150)	SRX27647142	uncalculated	uncalculated	Atlantic Ocean: Bedford Basin	Illumina MiSeq	44.6936 N 63.6403 W	BB22_3EL_V4V5	PAIRED	PCR	METAGENOMIC	marine metagenome	ILLUMINA	2025-09-17T00:00:00Z	2025-02-11T15:21:00Z	1	BB22_3EL	SRP348946	>3m
SRR32311655	AMPLICON	602	24088428	PRJNA785606	SAMN46781059	MIMARKS.survey,MIGS/MIMS/MIMARKS.water	14073961	DALHOUSIE UNIVERSITY	2022-01-26	public	fastq,run.zq,sra	gs,ncbi,s3	gs.us-east1,ncbi.public,s3.us-east-1	30	marine biome (ENVO:00000447)	natural harbour (ENVO:00000465)	coastal seawater (ENVO:00002150)	SRX27647141	uncalculated	uncalculated	Atlantic Ocean: Bedford Basin	Illumina MiSeq	44.6936 N 63.6403 W	BB22_3E_V4V5	PAIRED	PCR	METAGENOMIC	marine metagenome	ILLUMINA	2025-09-17T00:00:00Z	2025-02-11T15:19:00Z	1	BB22_3E	SRP348946	>0.2m
SRR32311656	AMPLICON	602	26208070	PRJNA785606	SAMN46781026	MIMARKS.survey,MIGS/MIMS/MIMARKS.water	15175507	DALHOUSIE UNIVERSITY	2022-01-07	public	fastq,run.zq,sra	gs,ncbi,s3	gs.us-east1,ncbi.public,s3.us-east-1	5	marine biome (ENVO:00000447)	natural harbour (ENVO:00000465)	coastal seawater (ENVO:00002150)	SRX27647140	uncalculated	uncalculated	Atlantic Ocean: Bedford Basin	Illumina MiSeq	44.6936 N 63.6403 W	BB22_1BL_V4V5	PAIRED	PCR	METAGENOMIC	marine metagenome	ILLUMINA	2025-09-17T00:00:00Z	2025-02-11T15:21:00Z	1	BB22_1BL	SRP348946	>3m
SRR32311657	AMPLICON	602	27967716	PRJNA785606	SAMN46781064	MIMARKS.survey,MIGS/MIMS/MIMARKS.water	16152561	DALHOUSIE UNIVERSITY	2022-01-26	public	fastq,run.zq,sra	gs,ncbi,s3	gs.us-east1,ncbi.public,s3.us-east-1	60	marine biome (ENVO:00000447)	natural harbour (ENVO:00000465)	coastal seawater (ENVO:00002150)	SRX27647139	uncalculated	uncalculated	Atlantic Ocean: Bedford Basin	Illumina MiSeq	44.6936 N 63.6403 W	BB22_3DS_V4V5	PAIRED	PCR	METAGENOMIC	marine metagenome	ILLUMINA	2025-09-17T00:00:00Z	2025-02-11T15:20:00Z	1	BB22_3DS	SRP348946	0.2-3m
SRR32311658	AMPLICON	602	12941194	PRJNA785606	SAMN46781063	MIMARKS.survey,MIGS/MIMS/MIMARKS.water	7487336	DALHOUSIE UNIVERSITY	2022-01-26	public	fastq,run.zq,sra	gs,ncbi,s3	gs.us-east1,ncbi.public,s3.us-east-1	60	marine biome (ENVO:00000447)	natural harbour (ENVO:00000465)	coastal seawater (ENVO:00002150)	SRX27647138	uncalculated	uncalculated	Atlantic Ocean: Bedford Basin	Illumina MiSeq	44.6936 N 63.6403 W	BB22_3DL_V4V5	PAIRED	PCR	METAGENOMIC	marine metagenome	ILLUMINA	2025-09-17T00:00:00Z	2025-02-11T15:19:00Z	1	BB22_3DL	SRP348946	>3m
SRR32311659	AMPLICON	602	21133812	PRJNA785606	SAMN46781062	MIMARKS.survey,MIGS/MIMS/MIMARKS.water	12475463	DALHOUSIE UNIVERSITY	2022-01-26	public	fastq,run.zq,sra	gs,ncbi,s3	gs.us-east1,ncbi.public,s3.us-east-1	60	marine biome (ENVO:00000447)	natural harbour (ENVO:00000465)	coastal seawater (ENVO:00002150)	SRX27647137	uncalculated	uncalculated	Atlantic Ocean: Bedford Basin	Illumina MiSeq	44.6936 N 63.6403 W	BB22_3D_V4V5	PAIRED	PCR	METAGENOMIC	marine metagenome	ILLUMINA	2025-09-17T00:00:00Z	2025-02-11T15:18:00Z	1	BB22_3D	SRP348946	>0.2m
SRR32311660	AMPLICON	602	38199910	PRJNA785606	SAMN46781058	MIMARKS.survey,MIGS/MIMS/MIMARKS.water	22175177	DALHOUSIE UNIVERSITY	2022-01-26	public	fastq,run.zq,sra	gs,ncbi,s3	gs.us-east1,ncbi.public,s3.us-east-1	10	marine biome (ENVO:00000447)	natural harbour (ENVO:00000465)	coastal seawater (ENVO:00002150)	SRX27647136	uncalculated	uncalculated	Atlantic Ocean: Bedford Basin	Illumina MiSeq	44.6936 N 63.6403 W	BB22_3CS_V4V5	PAIRED	PCR	METAGENOMIC	marine metagenome	ILLUMINA	2025-09-17T00:00:00Z	2025-02-11T15:19:00Z	1	BB22_3CS	SRP348946	0.2-3m
SRR32311661	AMPLICON	602	7921116	PRJNA785606	SAMN46781057	MIMARKS.survey,MIGS/MIMS/MIMARKS.water	4654067	DALHOUSIE UNIVERSITY	2022-01-26	public	fastq,run.zq,sra	gs,ncbi,s3	gs.us-east1,ncbi.public,s3.us-east-1	10	marine biome (ENVO:00000447)	natural harbour (ENVO:00000465)	coastal seawater (ENVO:00002150)	SRX27647135	uncalculated	uncalculated	Atlantic Ocean: Bedford Basin	Illumina MiSeq	44.6936 N 63.6403 W	BB22_3CL_V4V5	PAIRED	PCR	METAGENOMIC	marine metagenome	ILLUMINA	2025-09-17T00:00:00Z	2025-02-11T15:21:00Z	1	BB22_3CL	SRP348946	>3m
SRR32311662	AMPLICON	602	26953346	PRJNA785606	SAMN46781056	MIMARKS.survey,MIGS/MIMS/MIMARKS.water	15772731	DALHOUSIE UNIVERSITY	2022-01-26	public	fastq,run.zq,sra	gs,ncbi,s3	gs.us-east1,ncbi.public,s3.us-east-1	10	marine biome (ENVO:00000447)	natural harbour (ENVO:00000465)	coastal seawater (ENVO:00002150)	SRX27647134	uncalculated	uncalculated	Atlantic Ocean: Bedford Basin	Illumina MiSeq	44.6936 N 63.6403 W	BB22_3C_V4V5	PAIRED	PCR	METAGENOMIC	marine metagenome	ILLUMINA	2025-09-17T00:00:00Z	2025-02-11T15:21:00Z	1	BB22_3C	SRP348946	>0.2m
SRR32311663	AMPLICON	602	31495436	PRJNA785606	SAMN46781055	MIMARKS.survey,MIGS/MIMS/MIMARKS.water	18392242	DALHOUSIE UNIVERSITY	2022-01-26	public	fastq,run.zq,sra	gs,ncbi,s3	gs.us-east1,ncbi.public,s3.us-east-1	5	marine biome (ENVO:00000447)	natural harbour (ENVO:00000465)	coastal seawater (ENVO:00002150)	SRX27647133	uncalculated	uncalculated	Atlantic Ocean: Bedford Basin	Illumina MiSeq	44.6936 N 63.6403 W	BB22_3BS_V4V5	PAIRED	PCR	METAGENOMIC	marine metagenome	ILLUMINA	2025-09-17T00:00:00Z	2025-02-11T15:19:00Z	1	BB22_3BS	SRP348946	0.2-3m
SRR32311664	AMPLICON	602	23602614	PRJNA785606	SAMN46781054	MIMARKS.survey,MIGS/MIMS/MIMARKS.water	13792946	DALHOUSIE UNIVERSITY	2022-01-26	public	fastq,run.zq,sra	gs,ncbi,s3	gs.us-east1,ncbi.public,s3.us-east-1	5	marine biome (ENVO:00000447)	natural harbour (ENVO:00000465)	coastal seawater (ENVO:00002150)	SRX27647132	uncalculated	uncalculated	Atlantic Ocean: Bedford Basin	Illumina MiSeq	44.6936 N 63.6403 W	BB22_3BL_V4V5	PAIRED	PCR	METAGENOMIC	marine metagenome	ILLUMINA	2025-09-17T00:00:00Z	2025-02-11T15:19:00Z	1	BB22_3BL	SRP348946	>3m
SRR32311665	AMPLICON	602	23033122	PRJNA785606	SAMN46781053	MIMARKS.survey,MIGS/MIMS/MIMARKS.water	13230778	DALHOUSIE UNIVERSITY	2022-01-26	public	fastq,run.zq,sra	gs,ncbi,s3	gs.us-east1,ncbi.public,s3.us-east-1	5	marine biome (ENVO:00000447)	natural harbour (ENVO:00000465)	coastal seawater (ENVO:00002150)	SRX27647131	uncalculated	uncalculated	Atlantic Ocean: Bedford Basin	Illumina MiSeq	44.6936 N 63.6403 W	BB22_3B_V4V5	PAIRED	PCR	METAGENOMIC	marine metagenome	ILLUMINA	2025-09-17T00:00:00Z	2025-02-11T15:19:00Z	1	BB22_3B	SRP348946	>0.2m
SRR32311666	AMPLICON	602	24654910	PRJNA785606	SAMN46781052	MIMARKS.survey,MIGS/MIMS/MIMARKS.water	14388752	DALHOUSIE UNIVERSITY	2022-01-26	public	fastq,run.zq,sra	gs,ncbi,s3	gs.us-east1,ncbi.public,s3.us-east-1	1	marine biome (ENVO:00000447)	natural harbour (ENVO:00000465)	coastal seawater (ENVO:00002150)	SRX27647130	uncalculated	uncalculated	Atlantic Ocean: Bedford Basin	Illumina MiSeq	44.6936 N 63.6403 W	BB22_3AS_V4V5	PAIRED	PCR	METAGENOMIC	marine metagenome	ILLUMINA	2025-09-17T00:00:00Z	2025-02-11T15:19:00Z	1	BB22_3AS	SRP348946	0.2-3m
SRR32311667	AMPLICON	602	23924082	PRJNA785606	SAMN46781025	MIMARKS.survey,MIGS/MIMS/MIMARKS.water	14044552	DALHOUSIE UNIVERSITY	2022-01-07	public	fastq,run.zq,sra	gs,ncbi,s3	gs.us-east1,ncbi.public,s3.us-east-1	5	marine biome (ENVO:00000447)	natural harbour (ENVO:00000465)	coastal seawater (ENVO:00002150)	SRX27647129	uncalculated	uncalculated	Atlantic Ocean: Bedford Basin	Illumina MiSeq	44.6936 N 63.6403 W	BB22_1B_V4V5	PAIRED	PCR	METAGENOMIC	marine metagenome	ILLUMINA	2025-09-17T00:00:00Z	2025-02-11T15:19:00Z	1	BB22_1B	SRP348946	>0.2m
SRR32311668	AMPLICON	602	1892688	PRJNA785606	SAMN46781051	MIMARKS.survey,MIGS/MIMS/MIMARKS.water	1162009	DALHOUSIE UNIVERSITY	2022-01-26	public	fastq,run.zq,sra	gs,ncbi,s3	gs.us-east1,ncbi.public,s3.us-east-1	1	marine biome (ENVO:00000447)	natural harbour (ENVO:00000465)	coastal seawater (ENVO:00002150)	SRX27647128	uncalculated	uncalculated	Atlantic Ocean: Bedford Basin	Illumina MiSeq	44.6936 N 63.6403 W	BB22_3AL_V4V5	PAIRED	PCR	METAGENOMIC	marine metagenome	ILLUMINA	2025-09-17T00:00:00Z	2025-02-11T15:20:00Z	1	BB22_3AL	SRP348946	>3m
SRR32311669	AMPLICON	602	19698042	PRJNA785606	SAMN46781050	MIMARKS.survey,MIGS/MIMS/MIMARKS.water	12066716	DALHOUSIE UNIVERSITY	2022-01-26	public	fastq,run.zq,sra	gs,ncbi,s3	gs.us-east1,ncbi.public,s3.us-east-1	1	marine biome (ENVO:00000447)	natural harbour (ENVO:00000465)	coastal seawater (ENVO:00002150)	SRX27647127	uncalculated	uncalculated	Atlantic Ocean: Bedford Basin	Illumina MiSeq	44.6936 N 63.6403 W	BB22_3A_V4V5	PAIRED	PCR	METAGENOMIC	marine metagenome	ILLUMINA	2025-09-17T00:00:00Z	2025-02-11T15:19:00Z	1	BB22_3A	SRP348946	>0.2m
SRR32311670	AMPLICON	602	29130780	PRJNA785606	SAMN46781045	MIGS/MIMS/MIMARKS.water,MIMARKS.survey	16831155	DALHOUSIE UNIVERSITY	2022-01-12	public	fastq,run.zq,sra	gs,ncbi,s3	gs.us-east1,ncbi.public,s3.us-east-1	30	marine biome (ENVO:00000447)	natural harbour (ENVO:00000465)	coastal seawater (ENVO:00002150)	SRX27647126	uncalculated	uncalculated	Atlantic Ocean: Bedford Basin	Illumina MiSeq	44.6936 N 63.6403 W	BB22_2ES_V4V5	PAIRED	PCR	METAGENOMIC	marine metagenome	ILLUMINA	2025-09-17T00:00:00Z	2025-02-11T15:19:00Z	1	BB22_2ES	SRP348946	0.2-3m
SRR32311671	AMPLICON	602	7476238	PRJNA785606	SAMN46781044	MIMARKS.survey,MIGS/MIMS/MIMARKS.water	4415240	DALHOUSIE UNIVERSITY	2022-01-12	public	fastq,run.zq,sra	gs,ncbi,s3	gs.us-east1,ncbi.public,s3.us-east-1	30	marine biome (ENVO:00000447)	natural harbour (ENVO:00000465)	coastal seawater (ENVO:00002150)	SRX27647125	uncalculated	uncalculated	Atlantic Ocean: Bedford Basin	Illumina MiSeq	44.6936 N 63.6403 W	BB22_2EL_V4V5	PAIRED	PCR	METAGENOMIC	marine metagenome	ILLUMINA	2025-09-17T00:00:00Z	2025-02-11T15:18:00Z	1	BB22_2EL	SRP348946	>3m
SRR32311672	AMPLICON	602	48503742	PRJNA785606	SAMN46781273	MIMARKS.survey,MIGS/MIMS/MIMARKS.water	25526747	DALHOUSIE UNIVERSITY	2022-04-27	public	fastq,run.zq,sra	gs,ncbi,s3	gs.us-east1,ncbi.public,s3.us-east-1	30	marine biome (ENVO:00000447)	natural harbour (ENVO:00000465)	coastal seawater (ENVO:00002150)	SRX27647124	uncalculated	uncalculated	Atlantic Ocean: Bedford Basin	Illumina MiSeq	44.6936 N 63.6403 W	BB22_16ES_V4V5	PAIRED	PCR	METAGENOMIC	marine metagenome	ILLUMINA	2025-09-17T00:00:00Z	2025-02-11T15:19:00Z	1	BB22_16ES	SRP348946	0.2-3m
SRR32311673	AMPLICON	602	4841284	PRJNA785606	SAMN46781272	MIMARKS.survey,MIGS/MIMS/MIMARKS.water	2668889	DALHOUSIE UNIVERSITY	2022-04-27	public	fastq,run.zq,sra	gs,ncbi,s3	gs.us-east1,ncbi.public,s3.us-east-1	30	marine biome (ENVO:00000447)	natural harbour (ENVO:00000465)	coastal seawater (ENVO:00002150)	SRX27647123	uncalculated	uncalculated	Atlantic Ocean: Bedford Basin	Illumina MiSeq	44.6936 N 63.6403 W	BB22_16EL_V4V5	PAIRED	PCR	METAGENOMIC	marine metagenome	ILLUMINA	2025-09-17T00:00:00Z	2025-02-11T15:18:00Z	1	BB22_16EL	SRP348946	>3m
SRR32311674	AMPLICON	602	10096744	PRJNA785606	SAMN46781271	MIMARKS.survey,MIGS/MIMS/MIMARKS.water	5438197	DALHOUSIE UNIVERSITY	2022-04-27	public	fastq,run.zq,sra	gs,ncbi,s3	gs.us-east1,ncbi.public,s3.us-east-1	30	marine biome (ENVO:00000447)	natural harbour (ENVO:00000465)	coastal seawater (ENVO:00002150)	SRX27647122	uncalculated	uncalculated	Atlantic Ocean: Bedford Basin	Illumina MiSeq	44.6936 N 63.6403 W	BB22_16E_V4V5	PAIRED	PCR	METAGENOMIC	marine metagenome	ILLUMINA	2025-09-17T00:00:00Z	2025-02-11T15:20:00Z	1	BB22_16E	SRP348946	>0.2m
SRR32311675	AMPLICON	602	42477120	PRJNA785606	SAMN46781276	MIMARKS.survey,MIGS/MIMS/MIMARKS.water	22675376	DALHOUSIE UNIVERSITY	2022-04-27	public	fastq,run.zq,sra	gs,ncbi,s3	gs.us-east1,ncbi.public,s3.us-east-1	60	marine biome (ENVO:00000447)	natural harbour (ENVO:00000465)	coastal seawater (ENVO:00002150)	SRX27647121	uncalculated	uncalculated	Atlantic Ocean: Bedford Basin	Illumina MiSeq	44.6936 N 63.6403 W	BB22_16DS_V4V5	PAIRED	PCR	METAGENOMIC	marine metagenome	ILLUMINA	2025-09-17T00:00:00Z	2025-02-11T15:21:00Z	1	BB22_16DS	SRP348946	0.2-3m
SRR32311676	AMPLICON	602	41198472	PRJNA785606	SAMN46781275	MIMARKS.survey,MIGS/MIMS/MIMARKS.water	22189161	DALHOUSIE UNIVERSITY	2022-04-27	public	fastq,run.zq,sra	gs,ncbi,s3	gs.us-east1,ncbi.public,s3.us-east-1	60	marine biome (ENVO:00000447)	natural harbour (ENVO:00000465)	coastal seawater (ENVO:00002150)	SRX27647120	uncalculated	uncalculated	Atlantic Ocean: Bedford Basin	Illumina MiSeq	44.6936 N 63.6403 W	BB22_16DL_V4V5	PAIRED	PCR	METAGENOMIC	marine metagenome	ILLUMINA	2025-09-17T00:00:00Z	2025-02-11T15:20:00Z	1	BB22_16DL	SRP348946	>3m
SRR32311677	AMPLICON	602	22892856	PRJNA785606	SAMN46781043	MIMARKS.survey,MIGS/MIMS/MIMARKS.water	13369193	DALHOUSIE UNIVERSITY	2022-01-12	public	fastq,run.zq,sra	gs,ncbi,s3	gs.us-east1,ncbi.public,s3.us-east-1	30	marine biome (ENVO:00000447)	natural harbour (ENVO:00000465)	coastal seawater (ENVO:00002150)	SRX27647119	uncalculated	uncalculated	Atlantic Ocean: Bedford Basin	Illumina MiSeq	44.6936 N 63.6403 W	BB22_2E_V4V5	PAIRED	PCR	METAGENOMIC	marine metagenome	ILLUMINA	2025-09-17T00:00:00Z	2025-02-11T15:20:00Z	1	BB22_2E	SRP348946	>0.2m
SRR32311678	AMPLICON	602	23529772	PRJNA785606	SAMN46781194	MIMARKS.survey,MIGS/MIMS/MIMARKS.water	12819722	DALHOUSIE UNIVERSITY	2022-03-31	public	fastq,run.zq,sra	gs,ncbi,s3	gs.us-east1,ncbi.public,s3.us-east-1	1	marine biome (ENVO:00000447)	natural harbour (ENVO:00000465)	coastal seawater (ENVO:00002150)	SRX27647118	uncalculated	uncalculated	Atlantic Ocean: Bedford Basin	Illumina MiSeq	44.6936 N 63.6403 W	BB22_12AS_V4V5	PAIRED	PCR	METAGENOMIC	marine metagenome	ILLUMINA	2025-09-17T00:00:00Z	2025-02-11T15:20:00Z	1	BB22_12AS	SRP348946	0.2-3m
SRR32311679	AMPLICON	602	15033746	PRJNA785606	SAMN46781195	MIMARKS.survey,MIGS/MIMS/MIMARKS.water	8025478	DALHOUSIE UNIVERSITY	2022-03-31	public	fastq,run.zq,sra	gs,ncbi,s3	gs.us-east1,ncbi.public,s3.us-east-1	1	marine biome (ENVO:00000447)	natural harbour (ENVO:00000465)	coastal seawater (ENVO:00002150)	SRX27647117	uncalculated	uncalculated	Atlantic Ocean: Bedford Basin	Illumina MiSeq	44.6936 N 63.6403 W	BB22_12AP_V4V5	PAIRED	PCR	METAGENOMIC	marine metagenome	ILLUMINA	2025-09-17T00:00:00Z	2025-02-11T15:20:00Z	1	BB22_12AP	SRP348946	Pooled
SRR32311680	AMPLICON	602	1600116	PRJNA785606	SAMN46781193	MIMARKS.survey,MIGS/MIMS/MIMARKS.water	918514	DALHOUSIE UNIVERSITY	2022-03-31	public	fastq,run.zq,sra	gs,ncbi,s3	gs.us-east1,ncbi.public,s3.us-east-1	1	marine biome (ENVO:00000447)	natural harbour (ENVO:00000465)	coastal seawater (ENVO:00002150)	SRX27647116	uncalculated	uncalculated	Atlantic Ocean: Bedford Basin	Illumina MiSeq	44.6936 N 63.6403 W	BB22_12AL_V4V5	PAIRED	PCR	METAGENOMIC	marine metagenome	ILLUMINA	2025-09-17T00:00:00Z	2025-02-11T15:20:00Z	1	BB22_12AL	SRP348946	>3m
SRR32311681	AMPLICON	602	8078238	PRJNA785606	SAMN46781192	MIMARKS.survey,MIGS/MIMS/MIMARKS.water	4358703	DALHOUSIE UNIVERSITY	2022-03-31	public	fastq,run.zq,sra	gs,ncbi,s3	gs.us-east1,ncbi.public,s3.us-east-1	1	marine biome (ENVO:00000447)	natural harbour (ENVO:00000465)	coastal seawater (ENVO:00002150)	SRX27647115	uncalculated	uncalculated	Atlantic Ocean: Bedford Basin	Illumina MiSeq	44.6936 N 63.6403 W	BB22_12A_V4V5	PAIRED	PCR	METAGENOMIC	marine metagenome	ILLUMINA	2025-09-17T00:00:00Z	2025-02-11T15:19:00Z	1	BB22_12A	SRP348946	>0.2m
SRR32311682	AMPLICON	602	38192084	PRJNA785606	SAMN46781039	MIMARKS.survey,MIGS/MIMS/MIMARKS.water	22143976	DALHOUSIE UNIVERSITY	2022-01-12	public	fastq,run.zq,sra	gs,ncbi,s3	gs.us-east1,ncbi.public,s3.us-east-1	5	marine biome (ENVO:00000447)	natural harbour (ENVO:00000465)	coastal seawater (ENVO:00002150)	SRX27647114	uncalculated	uncalculated	Atlantic Ocean: Bedford Basin	Illumina MiSeq	44.6936 N 63.6403 W	BB22_2BS_V4V5	PAIRED	PCR	METAGENOMIC	marine metagenome	ILLUMINA	2025-09-17T00:00:00Z	2025-02-11T15:21:00Z	1	BB22_2BS	SRP348946	0.2-3m
SRR32311683	AMPLICON	602	4239886	PRJNA785606	SAMN46781187	MIMARKS.survey,MIGS/MIMS/MIMARKS.water	2626811	DALHOUSIE UNIVERSITY	2022-03-24	public	fastq,run.zq,sra	gs,ncbi,s3	gs.us-east1,ncbi.public,s3.us-east-1	30	marine biome (ENVO:00000447)	natural harbour (ENVO:00000465)	coastal seawater (ENVO:00002150)	SRX27647113	uncalculated	uncalculated	Atlantic Ocean: Bedford Basin	Illumina MiSeq	44.6936 N 63.6403 W	BB22_11ES_V4V5	PAIRED	PCR	METAGENOMIC	marine metagenome	ILLUMINA	2025-09-17T00:00:00Z	2025-02-11T15:18:00Z	1	BB22_11ES	SRP348946	0.2-3m
SRR32311684	AMPLICON	602	39301570	PRJNA785606	SAMN46781188	MIMARKS.survey,MIGS/MIMS/MIMARKS.water	20966040	DALHOUSIE UNIVERSITY	2022-03-24	public	fastq,run.zq,sra	gs,ncbi,s3	gs.us-east1,ncbi.public,s3.us-east-1	30	marine biome (ENVO:00000447)	natural harbour (ENVO:00000465)	coastal seawater (ENVO:00002150)	SRX27647112	uncalculated	uncalculated	Atlantic Ocean: Bedford Basin	Illumina MiSeq	44.6936 N 63.6403 W	BB22_11EP_V4V5	PAIRED	PCR	METAGENOMIC	marine metagenome	ILLUMINA	2025-09-17T00:00:00Z	2025-02-11T15:20:00Z	1	BB22_11EP	SRP348946	Pooled
SRR32311685	AMPLICON	602	4192930	PRJNA785606	SAMN46781186	MIMARKS.survey,MIGS/MIMS/MIMARKS.water	2262730	DALHOUSIE UNIVERSITY	2022-03-24	public	fastq,run.zq,sra	gs,ncbi,s3	gs.us-east1,ncbi.public,s3.us-east-1	30	marine biome (ENVO:00000447)	natural harbour (ENVO:00000465)	coastal seawater (ENVO:00002150)	SRX27647111	uncalculated	uncalculated	Atlantic Ocean: Bedford Basin	Illumina MiSeq	44.6936 N 63.6403 W	BB22_11EL_V4V5	PAIRED	PCR	METAGENOMIC	marine metagenome	ILLUMINA	2025-09-17T00:00:00Z	2025-02-11T15:20:00Z	1	BB22_11EL	SRP348946	>3m
SRR32311686	AMPLICON	602	41214726	PRJNA785606	SAMN46781185	MIMARKS.survey,MIGS/MIMS/MIMARKS.water	22032173	DALHOUSIE UNIVERSITY	2022-03-24	public	fastq,run.zq,sra	gs,ncbi,s3	gs.us-east1,ncbi.public,s3.us-east-1	30	marine biome (ENVO:00000447)	natural harbour (ENVO:00000465)	coastal seawater (ENVO:00002150)	SRX27647110	uncalculated	uncalculated	Atlantic Ocean: Bedford Basin	Illumina MiSeq	44.6936 N 63.6403 W	BB22_11E_V4V5	PAIRED	PCR	METAGENOMIC	marine metagenome	ILLUMINA	2025-09-17T00:00:00Z	2025-02-11T15:21:00Z	1	BB22_11E	SRP348946	>0.2m
SRR32311687	AMPLICON	602	35905086	PRJNA785606	SAMN46781191	MIMARKS.survey,MIGS/MIMS/MIMARKS.water	19257150	DALHOUSIE UNIVERSITY	2022-03-24	public	fastq,run.zq,sra	gs,ncbi,s3	gs.us-east1,ncbi.public,s3.us-east-1	60	marine biome (ENVO:00000447)	natural harbour (ENVO:00000465)	coastal seawater (ENVO:00002150)	SRX27647109	uncalculated	uncalculated	Atlantic Ocean: Bedford Basin	Illumina MiSeq	44.6936 N 63.6403 W	BB22_11DS_V4V5	PAIRED	PCR	METAGENOMIC	marine metagenome	ILLUMINA	2025-09-17T00:00:00Z	2025-02-11T15:19:00Z	1	BB22_11DS	SRP348946	0.2-3m
SRR32311688	AMPLICON	602	2068472	PRJNA785606	SAMN46781190	MIMARKS.survey,MIGS/MIMS/MIMARKS.water	1191454	DALHOUSIE UNIVERSITY	2022-03-24	public	fastq,run.zq,sra	gs,ncbi,s3	gs.us-east1,ncbi.public,s3.us-east-1	60	marine biome (ENVO:00000447)	natural harbour (ENVO:00000465)	coastal seawater (ENVO:00002150)	SRX27647108	uncalculated	uncalculated	Atlantic Ocean: Bedford Basin	Illumina MiSeq	44.6936 N 63.6403 W	BB22_11DL_V4V5	PAIRED	PCR	METAGENOMIC	marine metagenome	ILLUMINA	2025-09-17T00:00:00Z	2025-02-11T15:20:00Z	1	BB22_11DL	SRP348946	>3m
SRR32311689	AMPLICON	602	19176710	PRJNA785606	SAMN46781189	MIMARKS.survey,MIGS/MIMS/MIMARKS.water	10316820	DALHOUSIE UNIVERSITY	2022-03-24	public	fastq,run.zq,sra	gs,ncbi,s3	gs.us-east1,ncbi.public,s3.us-east-1	60	marine biome (ENVO:00000447)	natural harbour (ENVO:00000465)	coastal seawater (ENVO:00002150)	SRX27647107	uncalculated	uncalculated	Atlantic Ocean: Bedford Basin	Illumina MiSeq	44.6936 N 63.6403 W	BB22_11D_V4V5	PAIRED	PCR	METAGENOMIC	marine metagenome	ILLUMINA	2025-09-17T00:00:00Z	2025-02-11T15:20:00Z	1	BB22_11D	SRP348946	>0.2m
SRR32311690	AMPLICON	602	27850928	PRJNA785606	SAMN46781184	MIMARKS.survey,MIGS/MIMS/MIMARKS.water	15330740	DALHOUSIE UNIVERSITY	2022-03-24	public	fastq,run.zq,sra	gs,ncbi,s3	gs.us-east1,ncbi.public,s3.us-east-1	10	marine biome (ENVO:00000447)	natural harbour (ENVO:00000465)	coastal seawater (ENVO:00002150)	SRX27647106	uncalculated	uncalculated	Atlantic Ocean: Bedford Basin	Illumina MiSeq	44.6936 N 63.6403 W	BB22_11CS_V4V5	PAIRED	PCR	METAGENOMIC	marine metagenome	ILLUMINA	2025-09-17T00:00:00Z	2025-02-11T15:19:00Z	1	BB22_11CS	SRP348946	0.2-3m
SRR32311691	AMPLICON	602	8963780	PRJNA785606	SAMN46781183	MIMARKS.survey,MIGS/MIMS/MIMARKS.water	4801304	DALHOUSIE UNIVERSITY	2022-03-24	public	fastq,run.zq,sra	gs,ncbi,s3	gs.us-east1,ncbi.public,s3.us-east-1	10	marine biome (ENVO:00000447)	natural harbour (ENVO:00000465)	coastal seawater (ENVO:00002150)	SRX27647105	uncalculated	uncalculated	Atlantic Ocean: Bedford Basin	Illumina MiSeq	44.6936 N 63.6403 W	BB22_11CL_V4V5	PAIRED	PCR	METAGENOMIC	marine metagenome	ILLUMINA	2025-09-17T00:00:00Z	2025-02-11T15:18:00Z	1	BB22_11CL	SRP348946	>3m
SRR32311692	AMPLICON	602	8530340	PRJNA785606	SAMN46781182	MIMARKS.survey,MIGS/MIMS/MIMARKS.water	4726192	DALHOUSIE UNIVERSITY	2022-03-24	public	fastq,run.zq,sra	gs,ncbi,s3	gs.us-east1,ncbi.public,s3.us-east-1	10	marine biome (ENVO:00000447)	natural harbour (ENVO:00000465)	coastal seawater (ENVO:00002150)	SRX27647104	uncalculated	uncalculated	Atlantic Ocean: Bedford Basin	Illumina MiSeq	44.6936 N 63.6403 W	BB22_11C_V4V5	PAIRED	PCR	METAGENOMIC	marine metagenome	ILLUMINA	2025-09-17T00:00:00Z	2025-02-11T15:22:00Z	1	BB22_11C	SRP348946	>0.2m
SRR32311693	AMPLICON	602	14076566	PRJNA785606	SAMN46781038	MIMARKS.survey,MIGS/MIMS/MIMARKS.water	8258982	DALHOUSIE UNIVERSITY	2022-01-12	public	fastq,run.zq,sra	gs,ncbi,s3	gs.us-east1,ncbi.public,s3.us-east-1	5	marine biome (ENVO:00000447)	natural harbour (ENVO:00000465)	coastal seawater (ENVO:00002150)	SRX27647103	uncalculated	uncalculated	Atlantic Ocean: Bedford Basin	Illumina MiSeq	44.6936 N 63.6403 W	BB22_2BL_V4V5	PAIRED	PCR	METAGENOMIC	marine metagenome	ILLUMINA	2025-09-17T00:00:00Z	2025-02-11T15:18:00Z	1	BB22_2BL	SRP348946	>3m
SRR32311694	AMPLICON	602	9364712	PRJNA785606	SAMN46781181	MIMARKS.survey,MIGS/MIMS/MIMARKS.water	5269297	DALHOUSIE UNIVERSITY	2022-03-24	public	fastq,run.zq,sra	gs,ncbi,s3	gs.us-east1,ncbi.public,s3.us-east-1	5	marine biome (ENVO:00000447)	natural harbour (ENVO:00000465)	coastal seawater (ENVO:00002150)	SRX27647102	uncalculated	uncalculated	Atlantic Ocean: Bedford Basin	Illumina MiSeq	44.6936 N 63.6403 W	BB22_11BS_V4V5	PAIRED	PCR	METAGENOMIC	marine metagenome	ILLUMINA	2025-09-17T00:00:00Z	2025-02-11T15:19:00Z	1	BB22_11BS	SRP348946	0.2-3m
SRR32311695	AMPLICON	602	9060702	PRJNA785606	SAMN46781180	MIMARKS.survey,MIGS/MIMS/MIMARKS.water	4811868	DALHOUSIE UNIVERSITY	2022-03-24	public	fastq,run.zq,sra	gs,ncbi,s3	gs.us-east1,ncbi.public,s3.us-east-1	5	marine biome (ENVO:00000447)	natural harbour (ENVO:00000465)	coastal seawater (ENVO:00002150)	SRX27647101	uncalculated	uncalculated	Atlantic Ocean: Bedford Basin	Illumina MiSeq	44.6936 N 63.6403 W	BB22_11BL_V4V5	PAIRED	PCR	METAGENOMIC	marine metagenome	ILLUMINA	2025-09-17T00:00:00Z	2025-02-11T15:19:00Z	1	BB22_11BL	SRP348946	>3m
SRR32311696	AMPLICON	602	1624196	PRJNA785606	SAMN46781179	MIMARKS.survey,MIGS/MIMS/MIMARKS.water	962897	DALHOUSIE UNIVERSITY	2022-03-24	public	fastq,run.zq,sra	gs,ncbi,s3	gs.us-east1,ncbi.public,s3.us-east-1	5	marine biome (ENVO:00000447)	natural harbour (ENVO:00000465)	coastal seawater (ENVO:00002150)	SRX27647100	uncalculated	uncalculated	Atlantic Ocean: Bedford Basin	Illumina MiSeq	44.6936 N 63.6403 W	BB22_11B_V4V5	PAIRED	PCR	METAGENOMIC	marine metagenome	ILLUMINA	2025-09-17T00:00:00Z	2025-02-11T15:19:00Z	1	BB22_11B	SRP348946	>0.2m
SRR32311697	AMPLICON	602	15658622	PRJNA785606	SAMN46781178	MIMARKS.survey,MIGS/MIMS/MIMARKS.water	8319716	DALHOUSIE UNIVERSITY	2022-03-24	public	fastq,run.zq,sra	gs,ncbi,s3	gs.us-east1,ncbi.public,s3.us-east-1	1	marine biome (ENVO:00000447)	natural harbour (ENVO:00000465)	coastal seawater (ENVO:00002150)	SRX27647099	uncalculated	uncalculated	Atlantic Ocean: Bedford Basin	Illumina MiSeq	44.6936 N 63.6403 W	BB22_11AS_V4V5	PAIRED	PCR	METAGENOMIC	marine metagenome	ILLUMINA	2025-09-17T00:00:00Z	2025-02-11T15:19:00Z	1	BB22_11AS	SRP348946	0.2-3m
SRR32311698	AMPLICON	602	3299562	PRJNA785606	SAMN46781177	MIMARKS.survey,MIGS/MIMS/MIMARKS.water	1801747	DALHOUSIE UNIVERSITY	2022-03-24	public	fastq,run.zq,sra	gs,ncbi,s3	gs.us-east1,ncbi.public,s3.us-east-1	1	marine biome (ENVO:00000447)	natural harbour (ENVO:00000465)	coastal seawater (ENVO:00002150)	SRX27647098	uncalculated	uncalculated	Atlantic Ocean: Bedford Basin	Illumina MiSeq	44.6936 N 63.6403 W	BB22_11AL_V4V5	PAIRED	PCR	METAGENOMIC	marine metagenome	ILLUMINA	2025-09-17T00:00:00Z	2025-02-11T15:21:00Z	1	BB22_11AL	SRP348946	>3m
SRR32311699	AMPLICON	602	15652	PRJNA785606	SAMN46781176	MIMARKS.survey,MIGS/MIMS/MIMARKS.water	69268	DALHOUSIE UNIVERSITY	2022-03-24	public	fastq,sra	gs,ncbi,s3	gs.us-east1,ncbi.public,s3.us-east-1	1	marine biome (ENVO:00000447)	natural harbour (ENVO:00000465)	coastal seawater (ENVO:00002150)	SRX27647097	uncalculated	uncalculated	Atlantic Ocean: Bedford Basin	Illumina MiSeq	44.6936 N 63.6403 W	BB22_11A_V4V5	PAIRED	PCR	METAGENOMIC	marine metagenome	ILLUMINA	2025-09-17T00:00:00Z	2025-02-11T15:19:00Z	1	BB22_11A	SRP348946	>0.2m
SRR32311700	AMPLICON	602	24121538	PRJNA785606	SAMN46781172	MIMARKS.survey,MIGS/MIMS/MIMARKS.water	13344652	DALHOUSIE UNIVERSITY	2022-03-16	public	fastq,run.zq,sra	gs,ncbi,s3	gs.us-east1,ncbi.public,s3.us-east-1	30	marine biome (ENVO:00000447)	natural harbour (ENVO:00000465)	coastal seawater (ENVO:00002150)	SRX27647096	uncalculated	uncalculated	Atlantic Ocean: Bedford Basin	Illumina MiSeq	44.6936 N 63.6403 W	BB22_10ES_V4V5	PAIRED	PCR	METAGENOMIC	marine metagenome	ILLUMINA	2025-09-17T00:00:00Z	2025-02-11T15:20:00Z	1	BB22_10ES	SRP348946	0.2-3m
SRR32311701	AMPLICON	602	1825866	PRJNA785606	SAMN46781171	MIMARKS.survey,MIGS/MIMS/MIMARKS.water	1044892	DALHOUSIE UNIVERSITY	2022-03-16	public	fastq,run.zq,sra	gs,ncbi,s3	gs.us-east1,ncbi.public,s3.us-east-1	30	marine biome (ENVO:00000447)	natural harbour (ENVO:00000465)	coastal seawater (ENVO:00002150)	SRX27647095	uncalculated	uncalculated	Atlantic Ocean: Bedford Basin	Illumina MiSeq	44.6936 N 63.6403 W	BB22_10EL_V4V5	PAIRED	PCR	METAGENOMIC	marine metagenome	ILLUMINA	2025-09-17T00:00:00Z	2025-02-11T15:22:00Z	1	BB22_10EL	SRP348946	>3m
SRR32311702	AMPLICON	602	10866100	PRJNA785606	SAMN46781170	MIMARKS.survey,MIGS/MIMS/MIMARKS.water	5805659	DALHOUSIE UNIVERSITY	2022-03-16	public	fastq,run.zq,sra	gs,ncbi,s3	gs.us-east1,ncbi.public,s3.us-east-1	30	marine biome (ENVO:00000447)	natural harbour (ENVO:00000465)	coastal seawater (ENVO:00002150)	SRX27647094	uncalculated	uncalculated	Atlantic Ocean: Bedford Basin	Illumina MiSeq	44.6936 N 63.6403 W	BB22_10E_V4V5	PAIRED	PCR	METAGENOMIC	marine metagenome	ILLUMINA	2025-09-17T00:00:00Z	2025-02-11T15:19:00Z	1	BB22_10E	SRP348946	>0.2m
SRR32311703	AMPLICON	602	37724932	PRJNA785606	SAMN46781175	MIMARKS.survey,MIGS/MIMS/MIMARKS.water	21478620	DALHOUSIE UNIVERSITY	2022-03-16	public	fastq,run.zq,sra	gs,ncbi,s3	gs.us-east1,ncbi.public,s3.us-east-1	60	marine biome (ENVO:00000447)	natural harbour (ENVO:00000465)	coastal seawater (ENVO:00002150)	SRX27647093	uncalculated	uncalculated	Atlantic Ocean: Bedford Basin	Illumina MiSeq	44.6936 N 63.6403 W	BB22_10DS_V4V5	PAIRED	PCR	METAGENOMIC	marine metagenome	ILLUMINA	2025-09-17T00:00:00Z	2025-02-11T15:19:00Z	1	BB22_10DS	SRP348946	0.2-3m
SRR32311704	AMPLICON	602	23503284	PRJNA785606	SAMN46781037	MIMARKS.survey,MIGS/MIMS/MIMARKS.water	13727742	DALHOUSIE UNIVERSITY	2022-01-12	public	fastq,run.zq,sra	gs,ncbi,s3	gs.us-east1,ncbi.public,s3.us-east-1	5	marine biome (ENVO:00000447)	natural harbour (ENVO:00000465)	coastal seawater (ENVO:00002150)	SRX27647092	uncalculated	uncalculated	Atlantic Ocean: Bedford Basin	Illumina MiSeq	44.6936 N 63.6403 W	BB22_2B_V4V5	PAIRED	PCR	METAGENOMIC	marine metagenome	ILLUMINA	2025-09-17T00:00:00Z	2025-02-11T15:19:00Z	1	BB22_2B	SRP348946	>0.2m
SRR32311705	AMPLICON	602	3409126	PRJNA785606	SAMN46781174	MIMARKS.survey,MIGS/MIMS/MIMARKS.water	1900622	DALHOUSIE UNIVERSITY	2022-03-16	public	fastq,run.zq,sra	gs,ncbi,s3	gs.us-east1,ncbi.public,s3.us-east-1	60	marine biome (ENVO:00000447)	natural harbour (ENVO:00000465)	coastal seawater (ENVO:00002150)	SRX27647091	uncalculated	uncalculated	Atlantic Ocean: Bedford Basin	Illumina MiSeq	44.6936 N 63.6403 W	BB22_10DL_V4V5	PAIRED	PCR	METAGENOMIC	marine metagenome	ILLUMINA	2025-09-17T00:00:00Z	2025-02-11T15:19:00Z	1	BB22_10DL	SRP348946	>3m
SRR32311706	AMPLICON	602	3879890	PRJNA785606	SAMN46781144	MIMARKS.survey,MIGS/MIMS/MIMARKS.water	2274317	DALHOUSIE UNIVERSITY	2022-03-09	public	fastq,run.zq,sra	gs,ncbi,s3	gs.us-east1,ncbi.public,s3.us-east-1	1	marine biome (ENVO:00000447)	natural harbour (ENVO:00000465)	coastal seawater (ENVO:00002150)	SRX27647090	uncalculated	uncalculated	Atlantic Ocean: Bedford Basin	Illumina MiSeq	44.6936 N 63.6403 W	BB22_9A_V4V5	PAIRED	PCR	METAGENOMIC	marine metagenome	ILLUMINA	2025-09-17T00:00:00Z	2025-02-11T15:19:00Z	1	BB22_9A	SRP348946	>0.2m
SRR32311707	AMPLICON	602	41090714	PRJNA785606	SAMN46781140	MIMARKS.survey,MIGS/MIMS/MIMARKS.water	22182876	DALHOUSIE UNIVERSITY	2022-03-01	public	fastq,run.zq,sra	gs,ncbi,s3	gs.us-east1,ncbi.public,s3.us-east-1	30	marine biome (ENVO:00000447)	natural harbour (ENVO:00000465)	coastal seawater (ENVO:00002150)	SRX27647089	uncalculated	uncalculated	Atlantic Ocean: Bedford Basin	Illumina MiSeq	44.6936 N 63.6403 W	BB22_8ES_V4V5	PAIRED	PCR	METAGENOMIC	marine metagenome	ILLUMINA	2025-09-17T00:00:00Z	2025-02-11T15:20:00Z	1	BB22_8ES	SRP348946	0.2-3m
SRR32311708	AMPLICON	602	7949410	PRJNA785606	SAMN46781139	MIMARKS.survey,MIGS/MIMS/MIMARKS.water	4379663	DALHOUSIE UNIVERSITY	2022-03-01	public	fastq,run.zq,sra	gs,ncbi,s3	gs.us-east1,ncbi.public,s3.us-east-1	30	marine biome (ENVO:00000447)	natural harbour (ENVO:00000465)	coastal seawater (ENVO:00002150)	SRX27647088	uncalculated	uncalculated	Atlantic Ocean: Bedford Basin	Illumina MiSeq	44.6936 N 63.6403 W	BB22_8EL_V4V5	PAIRED	PCR	METAGENOMIC	marine metagenome	ILLUMINA	2025-09-17T00:00:00Z	2025-02-11T15:21:00Z	1	BB22_8EL	SRP348946	>3m
SRR32311709	AMPLICON	602	28858676	PRJNA785606	SAMN46781034	MIMARKS.survey,MIGS/MIMS/MIMARKS.water	16793451	DALHOUSIE UNIVERSITY	2022-01-12	public	fastq,run.zq,sra	gs,ncbi,s3	gs.us-east1,ncbi.public,s3.us-east-1	1	marine biome (ENVO:00000447)	natural harbour (ENVO:00000465)	coastal seawater (ENVO:00002150)	SRX27647087	uncalculated	uncalculated	Atlantic Ocean: Bedford Basin	Illumina MiSeq	44.6936 N 63.6403 W	BB22_2A_V4V5	PAIRED	PCR	METAGENOMIC	marine metagenome	ILLUMINA	2025-09-17T00:00:00Z	2025-02-11T15:20:00Z	1	BB22_2A	SRP348946	>0.2m
SRR32311710	AMPLICON	602	5947158	PRJNA785606	SAMN46781138	MIMARKS.survey,MIGS/MIMS/MIMARKS.water	3323215	DALHOUSIE UNIVERSITY	2022-03-01	public	fastq,run.zq,sra	gs,ncbi,s3	gs.us-east1,ncbi.public,s3.us-east-1	30	marine biome (ENVO:00000447)	natural harbour (ENVO:00000465)	coastal seawater (ENVO:00002150)	SRX27647086	uncalculated	uncalculated	Atlantic Ocean: Bedford Basin	Illumina MiSeq	44.6936 N 63.6403 W	BB22_8E_V4V5	PAIRED	PCR	METAGENOMIC	marine metagenome	ILLUMINA	2025-09-17T00:00:00Z	2025-02-11T15:20:00Z	1	BB22_8E	SRP348946	>0.2m
SRR32311711	AMPLICON	602	39294948	PRJNA785606	SAMN46781143	MIMARKS.survey,MIGS/MIMS/MIMARKS.water	21421064	DALHOUSIE UNIVERSITY	2022-03-01	public	fastq,run.zq,sra	gs,ncbi,s3	gs.us-east1,ncbi.public,s3.us-east-1	60	marine biome (ENVO:00000447)	natural harbour (ENVO:00000465)	coastal seawater (ENVO:00002150)	SRX27647085	uncalculated	uncalculated	Atlantic Ocean: Bedford Basin	Illumina MiSeq	44.6936 N 63.6403 W	BB22_8DS_V4V5	PAIRED	PCR	METAGENOMIC	marine metagenome	ILLUMINA	2025-09-17T00:00:00Z	2025-02-11T15:20:00Z	1	BB22_8DS	SRP348946	0.2-3m
SRR32311712	AMPLICON	602	4430118	PRJNA785606	SAMN46781142	MIMARKS.survey,MIGS/MIMS/MIMARKS.water	2412450	DALHOUSIE UNIVERSITY	2022-03-01	public	fastq,run.zq,sra	gs,ncbi,s3	gs.us-east1,ncbi.public,s3.us-east-1	60	marine biome (ENVO:00000447)	natural harbour (ENVO:00000465)	coastal seawater (ENVO:00002150)	SRX27647084	uncalculated	uncalculated	Atlantic Ocean: Bedford Basin	Illumina MiSeq	44.6936 N 63.6403 W	BB22_8DL_V4V5	PAIRED	PCR	METAGENOMIC	marine metagenome	ILLUMINA	2025-09-17T00:00:00Z	2025-02-11T15:21:00Z	1	BB22_8DL	SRP348946	>3m
SRR32311713	AMPLICON	602	5469170	PRJNA785606	SAMN46781141	MIMARKS.survey,MIGS/MIMS/MIMARKS.water	3193103	DALHOUSIE UNIVERSITY	2022-03-01	public	fastq,run.zq,sra	gs,ncbi,s3	gs.us-east1,ncbi.public,s3.us-east-1	60	marine biome (ENVO:00000447)	natural harbour (ENVO:00000465)	coastal seawater (ENVO:00002150)	SRX27647083	uncalculated	uncalculated	Atlantic Ocean: Bedford Basin	Illumina MiSeq	44.6936 N 63.6403 W	BB22_8D_V4V5	PAIRED	PCR	METAGENOMIC	marine metagenome	ILLUMINA	2025-09-17T00:00:00Z	2025-02-11T15:19:00Z	1	BB22_8D	SRP348946	>0.2m
SRR32311714	AMPLICON	602	18467554	PRJNA785606	SAMN46781137	MIMARKS.survey,MIGS/MIMS/MIMARKS.water	10170336	DALHOUSIE UNIVERSITY	2022-03-01	public	fastq,run.zq,sra	gs,ncbi,s3	gs.us-east1,ncbi.public,s3.us-east-1	10	marine biome (ENVO:00000447)	natural harbour (ENVO:00000465)	coastal seawater (ENVO:00002150)	SRX27647082	uncalculated	uncalculated	Atlantic Ocean: Bedford Basin	Illumina MiSeq	44.6936 N 63.6403 W	BB22_8CS_V4V5	PAIRED	PCR	METAGENOMIC	marine metagenome	ILLUMINA	2025-09-17T00:00:00Z	2025-02-11T15:21:00Z	1	BB22_8CS	SRP348946	0.2-3m
SRR32311715	AMPLICON	602	3844974	PRJNA785606	SAMN46781136	MIMARKS.survey,MIGS/MIMS/MIMARKS.water	2111129	DALHOUSIE UNIVERSITY	2022-03-01	public	fastq,run.zq,sra	gs,ncbi,s3	gs.us-east1,ncbi.public,s3.us-east-1	10	marine biome (ENVO:00000447)	natural harbour (ENVO:00000465)	coastal seawater (ENVO:00002150)	SRX27647081	uncalculated	uncalculated	Atlantic Ocean: Bedford Basin	Illumina MiSeq	44.6936 N 63.6403 W	BB22_8CL_V4V5	PAIRED	PCR	METAGENOMIC	marine metagenome	ILLUMINA	2025-09-17T00:00:00Z	2025-02-11T15:20:00Z	1	BB22_8CL	SRP348946	>3m
SRR32311716	AMPLICON	602	3424176	PRJNA785606	SAMN46781135	MIMARKS.survey,MIGS/MIMS/MIMARKS.water	2060854	DALHOUSIE UNIVERSITY	2022-03-01	public	fastq,run.zq,sra	gs,ncbi,s3	gs.us-east1,ncbi.public,s3.us-east-1	10	marine biome (ENVO:00000447)	natural harbour (ENVO:00000465)	coastal seawater (ENVO:00002150)	SRX27647080	uncalculated	uncalculated	Atlantic Ocean: Bedford Basin	Illumina MiSeq	44.6936 N 63.6403 W	BB22_8C_V4V5	PAIRED	PCR	METAGENOMIC	marine metagenome	ILLUMINA	2025-09-17T00:00:00Z	2025-02-11T15:20:00Z	1	BB22_8C	SRP348946	>0.2m
SRR32311717	AMPLICON	602	5897794	PRJNA785606	SAMN46781134	MIMARKS.survey,MIGS/MIMS/MIMARKS.water	3191297	DALHOUSIE UNIVERSITY	2022-03-01	public	fastq,run.zq,sra	gs,ncbi,s3	gs.us-east1,ncbi.public,s3.us-east-1	5	marine biome (ENVO:00000447)	natural harbour (ENVO:00000465)	coastal seawater (ENVO:00002150)	SRX27647079	uncalculated	uncalculated	Atlantic Ocean: Bedford Basin	Illumina MiSeq	44.6936 N 63.6403 W	BB22_8BS_V4V5	PAIRED	PCR	METAGENOMIC	marine metagenome	ILLUMINA	2025-09-17T00:00:00Z	2025-02-11T15:21:00Z	1	BB22_8BS	SRP348946	0.2-3m
SRR32311718	AMPLICON	602	6168694	PRJNA785606	SAMN46781133	MIMARKS.survey,MIGS/MIMS/MIMARKS.water	3319224	DALHOUSIE UNIVERSITY	2022-03-01	public	fastq,run.zq,sra	gs,ncbi,s3	gs.us-east1,ncbi.public,s3.us-east-1	5	marine biome (ENVO:00000447)	natural harbour (ENVO:00000465)	coastal seawater (ENVO:00002150)	SRX27647078	uncalculated	uncalculated	Atlantic Ocean: Bedford Basin	Illumina MiSeq	44.6936 N 63.6403 W	BB22_8BL_V4V5	PAIRED	PCR	METAGENOMIC	marine metagenome	ILLUMINA	2025-09-17T00:00:00Z	2025-02-11T15:19:00Z	1	BB22_8BL	SRP348946	>3m
SRR32311719	AMPLICON	602	2581978	PRJNA785606	SAMN46781132	MIMARKS.survey,MIGS/MIMS/MIMARKS.water	1412273	DALHOUSIE UNIVERSITY	2022-03-01	public	fastq,run.zq,sra	gs,ncbi,s3	gs.us-east1,ncbi.public,s3.us-east-1	5	marine biome (ENVO:00000447)	natural harbour (ENVO:00000465)	coastal seawater (ENVO:00002150)	SRX27647077	uncalculated	uncalculated	Atlantic Ocean: Bedford Basin	Illumina MiSeq	44.6936 N 63.6403 W	BB22_8B_V4V5	PAIRED	PCR	METAGENOMIC	marine metagenome	ILLUMINA	2025-09-17T00:00:00Z	2025-02-11T15:20:00Z	1	BB22_8B	SRP348946	>0.2m
SRR32311720	AMPLICON	602	32786726	PRJNA785606	SAMN46781033	MIMARKS.survey,MIGS/MIMS/MIMARKS.water	19161539	DALHOUSIE UNIVERSITY	2022-01-07	public	fastq,run.zq,sra	gs,ncbi,s3	gs.us-east1,ncbi.public,s3.us-east-1	60	marine biome (ENVO:00000447)	natural harbour (ENVO:00000465)	coastal seawater (ENVO:00002150)	SRX27647076	uncalculated	uncalculated	Atlantic Ocean: Bedford Basin	Illumina MiSeq	44.6936 N 63.6403 W	BB22_1DS_V4V5	PAIRED	PCR	METAGENOMIC	marine metagenome	ILLUMINA	2025-09-17T00:00:00Z	2025-02-11T15:20:00Z	1	BB22_1DS	SRP348946	0.2-3m
SRR32311721	AMPLICON	602	12473440	PRJNA785606	SAMN46781131	MIMARKS.survey,MIGS/MIMS/MIMARKS.water	6673287	DALHOUSIE UNIVERSITY	2022-03-01	public	fastq,run.zq,sra	gs,ncbi,s3	gs.us-east1,ncbi.public,s3.us-east-1	1	marine biome (ENVO:00000447)	natural harbour (ENVO:00000465)	coastal seawater (ENVO:00002150)	SRX27647075	uncalculated	uncalculated	Atlantic Ocean: Bedford Basin	Illumina MiSeq	44.6936 N 63.6403 W	BB22_8AS_V4V5	PAIRED	PCR	METAGENOMIC	marine metagenome	ILLUMINA	2025-09-17T00:00:00Z	2025-02-11T15:21:00Z	1	BB22_8AS	SRP348946	0.2-3m
SRR32311722	AMPLICON	602	576114	PRJNA785606	SAMN46781130	MIMARKS.survey,MIGS/MIMS/MIMARKS.water	371296	DALHOUSIE UNIVERSITY	2022-03-01	public	fastq,run.zq,sra	gs,ncbi,s3	gs.us-east1,ncbi.public,s3.us-east-1	1	marine biome (ENVO:00000447)	natural harbour (ENVO:00000465)	coastal seawater (ENVO:00002150)	SRX27647074	uncalculated	uncalculated	Atlantic Ocean: Bedford Basin	Illumina MiSeq	44.6936 N 63.6403 W	BB22_8AL_V4V5	PAIRED	PCR	METAGENOMIC	marine metagenome	ILLUMINA	2025-09-17T00:00:00Z	2025-02-11T15:20:00Z	1	BB22_8AL	SRP348946	>3m
SRR32311723	AMPLICON	602	11808230	PRJNA785606	SAMN46781129	MIMARKS.survey,MIGS/MIMS/MIMARKS.water	7401244	DALHOUSIE UNIVERSITY	2022-03-01	public	fastq,run.zq,sra	gs,ncbi,s3	gs.us-east1,ncbi.public,s3.us-east-1	1	marine biome (ENVO:00000447)	natural harbour (ENVO:00000465)	coastal seawater (ENVO:00002150)	SRX27647073	uncalculated	uncalculated	Atlantic Ocean: Bedford Basin	Illumina MiSeq	44.6936 N 63.6403 W	BB22_8A_V4V5	PAIRED	PCR	METAGENOMIC	marine metagenome	ILLUMINA	2025-09-17T00:00:00Z	2025-02-11T15:20:00Z	1	BB22_8A	SRP348946	>0.2m
SRR32311724	AMPLICON	602	3242974	PRJNA785606	SAMN46781123	MIMARKS.survey,MIGS/MIMS/MIMARKS.water	2063328	DALHOUSIE UNIVERSITY	2022-02-22	public	fastq,run.zq,sra	gs,ncbi,s3	gs.us-east1,ncbi.public,s3.us-east-1	30	marine biome (ENVO:00000447)	natural harbour (ENVO:00000465)	coastal seawater (ENVO:00002150)	SRX27647072	uncalculated	uncalculated	Atlantic Ocean: Bedford Basin	Illumina MiSeq	44.6936 N 63.6403 W	BB22_7ES_V4V5	PAIRED	PCR	METAGENOMIC	marine metagenome	ILLUMINA	2025-09-17T00:00:00Z	2025-02-11T15:20:00Z	1	BB22_7ES	SRP348946	0.2-3m
SRR32311725	AMPLICON	602	17330376	PRJNA785606	SAMN46781124	MIMARKS.survey,MIGS/MIMS/MIMARKS.water	9459333	DALHOUSIE UNIVERSITY	2022-02-22	public	fastq,run.zq,sra	gs,ncbi,s3	gs.us-east1,ncbi.public,s3.us-east-1	30	marine biome (ENVO:00000447)	natural harbour (ENVO:00000465)	coastal seawater (ENVO:00002150)	SRX27647071	uncalculated	uncalculated	Atlantic Ocean: Bedford Basin	Illumina MiSeq	44.6936 N 63.6403 W	BB22_7EP_V4V5	PAIRED	PCR	METAGENOMIC	marine metagenome	ILLUMINA	2025-09-17T00:00:00Z	2025-02-11T15:21:00Z	1	BB22_7EP	SRP348946	Pooled
SRR32311726	AMPLICON	602	2625322	PRJNA785606	SAMN46781122	MIMARKS.survey,MIGS/MIMS/MIMARKS.water	1520358	DALHOUSIE UNIVERSITY	2022-02-22	public	fastq,run.zq,sra	gs,ncbi,s3	gs.us-east1,ncbi.public,s3.us-east-1	30	marine biome (ENVO:00000447)	natural harbour (ENVO:00000465)	coastal seawater (ENVO:00002150)	SRX27647070	uncalculated	uncalculated	Atlantic Ocean: Bedford Basin	Illumina MiSeq	44.6936 N 63.6403 W	BB22_7EL_V4V5	PAIRED	PCR	METAGENOMIC	marine metagenome	ILLUMINA	2025-09-17T00:00:00Z	2025-02-11T15:20:00Z	1	BB22_7EL	SRP348946	>3m
SRR32311727	AMPLICON	602	19250756	PRJNA785606	SAMN46781121	MIMARKS.survey,MIGS/MIMS/MIMARKS.water	10906311	DALHOUSIE UNIVERSITY	2022-02-22	public	fastq,run.zq,sra	gs,ncbi,s3	gs.us-east1,ncbi.public,s3.us-east-1	30	marine biome (ENVO:00000447)	natural harbour (ENVO:00000465)	coastal seawater (ENVO:00002150)	SRX27647069	uncalculated	uncalculated	Atlantic Ocean: Bedford Basin	Illumina MiSeq	44.6936 N 63.6403 W	BB22_7E_V4V5	PAIRED	PCR	METAGENOMIC	marine metagenome	ILLUMINA	2025-09-17T00:00:00Z	2025-02-11T15:19:00Z	1	BB22_7E	SRP348946	>0.2m
SRR32311728	AMPLICON	602	9029398	PRJNA785606	SAMN46781127	MIMARKS.survey,MIGS/MIMS/MIMARKS.water	4979173	DALHOUSIE UNIVERSITY	2022-02-22	public	fastq,run.zq,sra	gs,ncbi,s3	gs.us-east1,ncbi.public,s3.us-east-1	60	marine biome (ENVO:00000447)	natural harbour (ENVO:00000465)	coastal seawater (ENVO:00002150)	SRX27647068	uncalculated	uncalculated	Atlantic Ocean: Bedford Basin	Illumina MiSeq	44.6936 N 63.6403 W	BB22_7DS_V4V5	PAIRED	PCR	METAGENOMIC	marine metagenome	ILLUMINA	2025-09-17T00:00:00Z	2025-02-11T15:20:00Z	1	BB22_7DS	SRP348946	0.2-3m
SRR32311729	AMPLICON	602	13448078	PRJNA785606	SAMN46781128	MIMARKS.survey,MIGS/MIMS/MIMARKS.water	7339316	DALHOUSIE UNIVERSITY	2022-02-22	public	fastq,run.zq,sra	gs,ncbi,s3	gs.us-east1,ncbi.public,s3.us-east-1	60	marine biome (ENVO:00000447)	natural harbour (ENVO:00000465)	coastal seawater (ENVO:00002150)	SRX27647067	uncalculated	uncalculated	Atlantic Ocean: Bedford Basin	Illumina MiSeq	44.6936 N 63.6403 W	BB22_7DP_V4V5	PAIRED	PCR	METAGENOMIC	marine metagenome	ILLUMINA	2025-09-17T00:00:00Z	2025-02-11T15:21:00Z	1	BB22_7DP	SRP348946	Pooled
SRR32311730	AMPLICON	602	6777316	PRJNA785606	SAMN46781126	MIMARKS.survey,MIGS/MIMS/MIMARKS.water	3662161	DALHOUSIE UNIVERSITY	2022-02-22	public	fastq,run.zq,sra	gs,ncbi,s3	gs.us-east1,ncbi.public,s3.us-east-1	60	marine biome (ENVO:00000447)	natural harbour (ENVO:00000465)	coastal seawater (ENVO:00002150)	SRX27647066	uncalculated	uncalculated	Atlantic Ocean: Bedford Basin	Illumina MiSeq	44.6936 N 63.6403 W	BB22_7DL_V4V5	PAIRED	PCR	METAGENOMIC	marine metagenome	ILLUMINA	2025-09-17T00:00:00Z	2025-02-11T15:19:00Z	1	BB22_7DL	SRP348946	>3m
SRR32311731	AMPLICON	602	32935420	PRJNA785606	SAMN46781032	MIMARKS.survey,MIGS/MIMS/MIMARKS.water	19174567	DALHOUSIE UNIVERSITY	2022-01-07	public	fastq,run.zq,sra	gs,ncbi,s3	gs.us-east1,ncbi.public,s3.us-east-1	60	marine biome (ENVO:00000447)	natural harbour (ENVO:00000465)	coastal seawater (ENVO:00002150)	SRX27647065	uncalculated	uncalculated	Atlantic Ocean: Bedford Basin	Illumina MiSeq	44.6936 N 63.6403 W	BB22_1DL_V4V5	PAIRED	PCR	METAGENOMIC	marine metagenome	ILLUMINA	2025-09-17T00:00:00Z	2025-02-11T15:20:00Z	1	BB22_1DL	SRP348946	>3m
SRR32311732	AMPLICON	602	28677474	PRJNA785606	SAMN46781023	MIMARKS.survey,MIGS/MIMS/MIMARKS.water	16519211	DALHOUSIE UNIVERSITY	2022-01-07	public	fastq,run.zq,sra	gs,ncbi,s3	gs.us-east1,ncbi.public,s3.us-east-1	1	marine biome (ENVO:00000447)	natural harbour (ENVO:00000465)	coastal seawater (ENVO:00002150)	SRX27647064	uncalculated	uncalculated	Atlantic Ocean: Bedford Basin	Illumina MiSeq	44.6936 N 63.6403 W	BB22_1AL_V4V5	PAIRED	PCR	METAGENOMIC	marine metagenome	ILLUMINA	2025-09-17T00:00:00Z	2025-02-11T15:21:00Z	1	BB22_1AL	SRP348946	>3m
SRR32311733	AMPLICON	602	35896658	PRJNA785606	SAMN46781022	MIMARKS.survey,MIGS/MIMS/MIMARKS.water	20884438	DALHOUSIE UNIVERSITY	2022-01-07	public	sra,fastq,run.zq	gs,ncbi,s3	gs.us-east1,ncbi.public,s3.us-east-1	1	marine biome (ENVO:00000447)	natural harbour (ENVO:00000465)	coastal seawater (ENVO:00002150)	SRX27647063	uncalculated	uncalculated	Atlantic Ocean: Bedford Basin	Illumina MiSeq	44.6936 N 63.6403 W	BB22_1A_V4V5	PAIRED	PCR	METAGENOMIC	marine metagenome	ILLUMINA	2025-09-17T00:00:00Z	2025-02-11T15:21:00Z	1	BB22_1A	SRP348946	>0.2m
